# Supplementary material for: Diversity, Lifestyle, Genomics, and Their Functional Role of Cochliobolus, Bipolaris, and Curvularia Species in Environmental Remediation and Plant Growth Promotion under Biotic and Abiotic Stressors
Source: J Fungi (Basel). 2023 Feb 14;9(2):254. doi: 10.3390/jof9020254 (PMC9962790; doi:10.3390/jof9020254)
Supplement: Supplementary file 1 [file jof-09-00254-s001.zip]

Archive with 6 entries (5 files):
- jof-2061993-supplementary/
- jof-2061993-supplementary/Table S1.xlsx
- jof-2061993-supplementary/Table S2. Tree_aligment.fasta-1.txt
- jof-2061993-supplementary/Table S3.xlsx
- jof-2061993-supplementary/Table S4.pdf
- jof-2061993-supplementary/Table S5.pdf
