# Supplementary material for: Diversity, Lifestyle, Genomics, and Their Functional Role of Cochliobolus, Bipolaris, and Curvularia Species in Environmental Remediation and Plant Growth Promotion under Biotic and Abiotic Stressors
Source: J Fungi (Basel). 2023 Feb 14;9(2):254. doi: 10.3390/jof9020254 (PMC9962790; doi:10.3390/jof9020254)
Supplement: Supplementary file 1 [file jof-09-00254-s001.zip › jof-2061993-supplementary/Table S1.xlsx]

## Sheet: sheet1
List of Cochliobolus species available in Mycobank database
MycoBank_ID	Taxon_name	Year_of_effective_publication		Hyperlink	Classification
1158	Cochliobolus sp	1934		https://www.mycobank.org/page/Name details page/56317	Fungi, Dikarya, Ascomycota, Pezizomycotina, Dothideomycetes, Pleosporomycetidae, Pleosporales, Pleosporaceae
127653	Cochliobolus aberrans	1990		https://www.mycobank.org/page/Name details page/44013	Fungi, Dikarya, Ascomycota, Pezizomycotina, Dothideomycetes, Pleosporomycetidae, Pleosporales, Pleosporaceae, Cochliobolus
133468	Cochliobolus akaii	1987		https://www.mycobank.org/page/Name details page/134972	Fungi, Dikarya, Ascomycota, Pezizomycotina, Dothideomycetes, Pleosporomycetidae, Pleosporales, Pleosporaceae, Cochliobolus
133469	Cochliobolus akaiiensis	1987		https://www.mycobank.org/page/Name details page/139472	Fungi, Dikarya, Ascomycota, Pezizomycotina, Dothideomycetes, Pleosporomycetidae, Pleosporales, Pleosporaceae, Cochliobolus
108780	Cochliobolus australiensis	1983		https://www.mycobank.org/page/Name details page/130625	Fungi, Dikarya, Ascomycota, Pezizomycotina, Dothideomycetes, Pleosporomycetidae, Pleosporales, Pleosporaceae, Cochliobolus
328538	Cochliobolus bicolor	1966		https://www.mycobank.org/page/Name details page/8905	Fungi, Dikarya, Ascomycota, Pezizomycotina, Dothideomycetes, Pleosporomycetidae, Pleosporales, Pleosporaceae, Cochliobolus
295263	Cochliobolus boutelouae	1951		https://www.mycobank.org/page/Name details page/265914	Fungi, Dikarya, Ascomycota, Pezizomycotina, Dothideomycetes, Pleosporomycetidae, Pleosporales, Pleosporaceae, Cochliobolus
129200	Cochliobolus buteae	1986		https://www.mycobank.org/page/Name details page/137540	Fungi, Dikarya, Ascomycota, Pezizomycotina, Dothideomycetes, Pleosporomycetidae, Pleosporales, Pleosporaceae, Cochliobolus
328539	Cochliobolus carbonum	1959		https://www.mycobank.org/page/Name details page/12694	Fungi, Dikarya, Ascomycota, Pezizomycotina, Dothideomycetes, Pleosporomycetidae, Pleosporales, Pleosporaceae, Cochliobolus
311419	Cochliobolus chloridis	1978		https://www.mycobank.org/page/Name details page/8929	Fungi, Dikarya, Ascomycota, Pezizomycotina, Dothideomycetes, Pleosporomycetidae, Pleosporales, Pleosporaceae, Cochliobolus
311420	Cochliobolus cymbopogonis	1972		https://www.mycobank.org/page/Name details page/7268	Fungi, Dikarya, Ascomycota, Pezizomycotina, Dothideomycetes, Pleosporomycetidae, Pleosporales, Pleosporaceae, Cochliobolus
328540	Cochliobolus cynodontis	1964		https://www.mycobank.org/page/Name details page/8936	Fungi, Dikarya, Ascomycota, Pezizomycotina, Dothideomycetes, Pleosporomycetidae, Pleosporales, Pleosporaceae, Cochliobolus
110182	Cochliobolus dactyloctenii	1982		https://www.mycobank.org/page/Name details page/129255	Fungi, Dikarya, Ascomycota, Pezizomycotina, Dothideomycetes, Pleosporomycetidae, Pleosporales, Pleosporaceae, Cochliobolus
127654	Cochliobolus eleusines	1990		https://www.mycobank.org/page/Name details page/42991	Fungi, Dikarya, Ascomycota, Pezizomycotina, Dothideomycetes, Pleosporomycetidae, Pleosporales, Pleosporaceae, Cochliobolus
109409	Cochliobolus ellisii	1983		https://www.mycobank.org/page/Name details page/33029	Fungi, Dikarya, Ascomycota, Pezizomycotina, Dothideomycetes, Pleosporomycetidae, Pleosporales, Pleosporaceae, Cochliobolus
133470	Cochliobolus eragrostidis	1987		https://www.mycobank.org/page/Name details page/134973	Fungi, Dikarya, Ascomycota, Pezizomycotina, Dothideomycetes, Pleosporomycetidae, Pleosporales, Pleosporaceae, Cochliobolus
328541	Cochliobolus geniculatus	1964		https://www.mycobank.org/page/Name details page/7291	Fungi, Dikarya, Ascomycota, Pezizomycotina, Dothideomycetes, Pleosporomycetidae, Pleosporales, Pleosporaceae, Cochliobolus
450326	Cochliobolus graminicola	1998		https://www.mycobank.org/page/Name details page/207561	Fungi, Dikarya, Ascomycota, Pezizomycotina, Dothideomycetes, Pleosporomycetidae, Pleosporales, Pleosporaceae, Cochliobolus
311421	Cochliobolus hawaiiensis	1978		https://www.mycobank.org/page/Name details page/8976	Fungi, Dikarya, Ascomycota, Pezizomycotina, Dothideomycetes, Pleosporomycetidae, Pleosporales, Pleosporaceae, Cochliobolus
436838	Cochliobolus heliconiae	1996		https://www.mycobank.org/page/Name details page/204091	Fungi, Dikarya, Ascomycota, Pezizomycotina, Dothideomycetes, Pleosporomycetidae, Pleosporales, Pleosporaceae, Cochliobolus
127655	Cochliobolus heteropogonis	1990		https://www.mycobank.org/page/Name details page/44005	Fungi, Dikarya, Ascomycota, Pezizomycotina, Dothideomycetes, Pleosporomycetidae, Pleosporales, Pleosporaceae, Cochliobolus
267081	Cochliobolus heterostrophus	1934		https://www.mycobank.org/page/Name details page/9004	Fungi, Dikarya, Ascomycota, Pezizomycotina, Dothideomycetes, Pleosporomycetidae, Pleosporales, Pleosporaceae, Cochliobolus
337964	Cochliobolus heveicola	2005		https://www.mycobank.org/page/Name details page/439050	Fungi, Dikarya, Ascomycota, Pezizomycotina, Dothideomycetes, Pleosporomycetidae, Pleosporales, Pleosporaceae, Cochliobolus
295264	Cochliobolus homomorphus	1959		https://www.mycobank.org/page/Name details page/5819	Fungi, Dikarya, Ascomycota, Pezizomycotina, Dothideomycetes, Pleosporomycetidae, Pleosporales, Pleosporaceae, Cochliobolus
328542	Cochliobolus intermedius	1960		https://www.mycobank.org/page/Name details page/7309	Fungi, Dikarya, Ascomycota, Pezizomycotina, Dothideomycetes, Pleosporomycetidae, Pleosporales, Pleosporaceae, Cochliobolus
119700	Cochliobolus kusanoi	1942		https://www.mycobank.org/page/Name details page/8997	Fungi, Dikarya, Ascomycota, Pezizomycotina, Dothideomycetes, Pleosporomycetidae, Pleosporales, Pleosporaceae, Cochliobolus
328543	Cochliobolus lunatus	1964		https://www.mycobank.org/page/Name details page/7316	Fungi, Dikarya, Ascomycota, Pezizomycotina, Dothideomycetes, Pleosporomycetidae, Pleosporales, Pleosporaceae, Cochliobolus
127657	Cochliobolus luttrellii	1990		https://www.mycobank.org/page/Name details page/42996	Fungi, Dikarya, Ascomycota, Pezizomycotina, Dothideomycetes, Pleosporomycetidae, Pleosporales, Pleosporaceae, Cochliobolus
110183	Cochliobolus melinidis	1982		https://www.mycobank.org/page/Name details page/42376	Fungi, Dikarya, Ascomycota, Pezizomycotina, Dothideomycetes, Pleosporomycetidae, Pleosporales, Pleosporaceae, Cochliobolus
328544	Cochliobolus miakei	1966		https://www.mycobank.org/page/Name details page/276926	Fungi, Dikarya, Ascomycota, Pezizomycotina, Dothideomycetes, Pleosporomycetidae, Pleosporales, Pleosporaceae, Cochliobolus
127659	Cochliobolus microlaenae	1990		https://www.mycobank.org/page/Name details page/42999	Fungi, Dikarya, Ascomycota, Pezizomycotina, Dothideomycetes, Pleosporomycetidae, Pleosporales, Pleosporaceae, Cochliobolus
285402	Cochliobolus miyabeanus	1942		https://www.mycobank.org/page/Name details page/9037	Fungi, Dikarya, Ascomycota, Pezizomycotina, Dothideomycetes, Pleosporomycetidae, Pleosporales, Pleosporaceae, Cochliobolus
127661	Cochliobolus neergaardii	1990		https://www.mycobank.org/page/Name details page/44009	Fungi, Dikarya, Ascomycota, Pezizomycotina, Dothideomycetes, Pleosporomycetidae, Pleosporales, Pleosporaceae, Cochliobolus
108781	Cochliobolus nisikadoi	1983		https://www.mycobank.org/page/Name details page/181159	Fungi, Dikarya, Ascomycota, Pezizomycotina, Dothideomycetes, Pleosporomycetidae, Pleosporales, Pleosporaceae, Cochliobolus
295265	Cochliobolus nodulosus	1957		https://www.mycobank.org/page/Name details page/9027	Fungi, Dikarya, Ascomycota, Pezizomycotina, Dothideomycetes, Pleosporomycetidae, Pleosporales, Pleosporaceae, Cochliobolus
454853	Cochliobolus oryzae-sativae	?		https://www.mycobank.org/page/Name details page/370340	Fungi, Dikarya, Ascomycota, Pezizomycotina, Dothideomycetes, Pleosporomycetidae, Pleosporales, Pleosporaceae, Cochliobolus
127662	Cochliobolus ovariicola	1990		https://www.mycobank.org/page/Name details page/44017	Fungi, Dikarya, Ascomycota, Pezizomycotina, Dothideomycetes, Pleosporomycetidae, Pleosporales, Pleosporaceae, Cochliobolus
133472	Cochliobolus pallescens	1987		https://www.mycobank.org/page/Name details page/53226	Fungi, Dikarya, Ascomycota, Pezizomycotina, Dothideomycetes, Pleosporomycetidae, Pleosporales, Pleosporaceae, Cochliobolus
328545	Cochliobolus palmivora	1964		https://www.mycobank.org/page/Name details page/276927	Fungi, Dikarya, Ascomycota, Pezizomycotina, Dothideomycetes, Pleosporomycetidae, Pleosporales, Pleosporaceae, Cochliobolus
110185	Cochliobolus peregianensis	1982		https://www.mycobank.org/page/Name details page/129256	Fungi, Dikarya, Ascomycota, Pezizomycotina, Dothideomycetes, Pleosporomycetidae, Pleosporales, Pleosporaceae, Cochliobolus
110184	Cochliobolus perotidis	1982		https://www.mycobank.org/page/Name details page/42442	Fungi, Dikarya, Ascomycota, Pezizomycotina, Dothideomycetes, Pleosporomycetidae, Pleosporales, Pleosporaceae, Cochliobolus
112196	Cochliobolus ravenelii	1981		https://www.mycobank.org/page/Name details page/130366	Fungi, Dikarya, Ascomycota, Pezizomycotina, Dothideomycetes, Pleosporomycetidae, Pleosporales, Pleosporaceae, Cochliobolus
328546	Cochliobolus sasae	1960		https://www.mycobank.org/page/Name details page/276928	Fungi, Dikarya, Ascomycota, Pezizomycotina, Dothideomycetes, Pleosporomycetidae, Pleosporales, Pleosporaceae, Cochliobolus
285403	Cochliobolus sativus	1942		https://www.mycobank.org/page/Name details page/9095	Fungi, Dikarya, Ascomycota, Pezizomycotina, Dothideomycetes, Pleosporomycetidae, Pleosporales, Pleosporaceae, Cochliobolus
285404	Cochliobolus setariae	1942		https://www.mycobank.org/page/Name details page/9077	Fungi, Dikarya, Ascomycota, Pezizomycotina, Dothideomycetes, Pleosporomycetidae, Pleosporales, Pleosporaceae, Cochliobolus
311422	Cochliobolus sitharamii	1977		https://www.mycobank.org/page/Name details page/179368	Fungi, Dikarya, Ascomycota, Pezizomycotina, Dothideomycetes, Pleosporomycetidae, Pleosporales, Pleosporaceae, Cochliobolus
328547	Cochliobolus spicifer	1964		https://www.mycobank.org/page/Name details page/9118	Fungi, Dikarya, Ascomycota, Pezizomycotina, Dothideomycetes, Pleosporomycetidae, Pleosporales, Pleosporaceae, Cochliobolus
295266	Cochliobolus sporoboli	1951		https://www.mycobank.org/page/Name details page/265915	Fungi, Dikarya, Ascomycota, Pezizomycotina, Dothideomycetes, Pleosporomycetidae, Pleosporales, Pleosporaceae, Cochliobolus
278821	Cochliobolus stenospilus	1936		https://www.mycobank.org/page/Name details page/9130	Fungi, Dikarya, Ascomycota, Pezizomycotina, Dothideomycetes, Pleosporomycetidae, Pleosporales, Pleosporaceae, Cochliobolus
123460	Cochliobolus thalassiae	?		https://www.mycobank.org/page/Name details page/313109	Fungi, Dikarya, Ascomycota, Pezizomycotina, Dothideomycetes, Pleosporomycetidae, Pleosporales, Pleosporaceae, Cochliobolus
112197	Cochliobolus tripogonis	1981		https://www.mycobank.org/page/Name details page/130367	Fungi, Dikarya, Ascomycota, Pezizomycotina, Dothideomycetes, Pleosporomycetidae, Pleosporales, Pleosporaceae, Cochliobolus
285405	Cochliobolus tritici	1942		https://www.mycobank.org/page/Name details page/261654	Fungi, Dikarya, Ascomycota, Pezizomycotina, Dothideomycetes, Pleosporomycetidae, Pleosporales, Pleosporaceae, Cochliobolus
105162	Cochliobolus tuberculatus	1985		https://www.mycobank.org/page/Name details page/126530	Fungi, Dikarya, Ascomycota, Pezizomycotina, Dothideomycetes, Pleosporomycetidae, Pleosporales, Pleosporaceae, Cochliobolus
115129	Cochliobolus verruculosus	1984		https://www.mycobank.org/page/Name details page/129621	Fungi, Dikarya, Ascomycota, Pezizomycotina, Dothideomycetes, Pleosporomycetidae, Pleosporales, Pleosporaceae, Cochliobolus
328548	Cochliobolus victoriae	1960		https://www.mycobank.org/page/Name details page/9168	Fungi, Dikarya, Ascomycota, Pezizomycotina, Dothideomycetes, Pleosporomycetidae, Pleosporales, Pleosporaceae, Cochliobolus
134283	Cochliobolus zeae	1988		https://www.mycobank.org/page/Name details page/139918	Fungi, Dikarya, Ascomycota, Pezizomycotina, Dothideomycetes, Pleosporomycetidae, Pleosporales, Pleosporaceae, Cochliobolus
357518	Cochliobolus zeae	1992		https://www.mycobank.org/page/Name details page/188367	Fungi, Dikarya, Ascomycota, Pezizomycotina, Dothideomycetes, Pleosporomycetidae, Pleosporales, Pleosporaceae, Cochliobolus
4419	Pseudocochliobolus	1978		https://www.mycobank.org/page/Name details page/58165	Fungi, Dikarya, Ascomycota, Pezizomycotina, Dothideomycetes, Pleosporomycetidae, Pleosporales, Pleosporaceae
124432	Pseudocochliobolus akaii	1985		https://www.mycobank.org/page/Name details page/30456	Fungi, Dikarya, Ascomycota, Pezizomycotina, Dothideomycetes, Pleosporomycetidae, Pleosporales, Pleosporaceae, Pseudocochliobolus
112594	Pseudocochliobolus australiensis	1981		https://www.mycobank.org/page/Name details page/130626	Fungi, Dikarya, Ascomycota, Pezizomycotina, Dothideomycetes, Pleosporomycetidae, Pleosporales, Pleosporaceae, Pseudocochliobolus
124433	Pseudocochliobolus eragrostidis	1985		https://www.mycobank.org/page/Name details page/34116	Fungi, Dikarya, Ascomycota, Pezizomycotina, Dothideomycetes, Pleosporomycetidae, Pleosporales, Pleosporaceae, Pseudocochliobolus
321762	Pseudocochliobolus geniculatus	1978		https://www.mycobank.org/page/Name details page/182743	Fungi, Dikarya, Ascomycota, Pezizomycotina, Dothideomycetes, Pleosporomycetidae, Pleosporales, Pleosporaceae, Pseudocochliobolus
112595	Pseudocochliobolus hawaiiensis	1981		https://www.mycobank.org/page/Name details page/179367	Fungi, Dikarya, Ascomycota, Pezizomycotina, Dothideomycetes, Pleosporomycetidae, Pleosporales, Pleosporaceae, Pseudocochliobolus
321763	Pseudocochliobolus lunatus	1978		https://www.mycobank.org/page/Name details page/182744	Fungi, Dikarya, Ascomycota, Pezizomycotina, Dothideomycetes, Pleosporomycetidae, Pleosporales, Pleosporaceae, Pseudocochliobolus
321764	Pseudocochliobolus nisikadoi	1978		https://www.mycobank.org/page/Name details page/181160	Fungi, Dikarya, Ascomycota, Pezizomycotina, Dothideomycetes, Pleosporomycetidae, Pleosporales, Pleosporaceae, Pseudocochliobolus
107203	Pseudocochliobolus pallescens	1983		https://www.mycobank.org/page/Name details page/127478	Fungi, Dikarya, Ascomycota, Pezizomycotina, Dothideomycetes, Pleosporomycetidae, Pleosporales, Pleosporaceae, Pseudocochliobolus
321765	Pseudocochliobolus spicifer	1978		https://www.mycobank.org/page/Name details page/276929	Fungi, Dikarya, Ascomycota, Pezizomycotina, Dothideomycetes, Pleosporomycetidae, Pleosporales, Pleosporaceae, Pseudocochliobolus
110955	Pseudocochliobolus verruculosus	1982		https://www.mycobank.org/page/Name details page/129620	Fungi, Dikarya, Ascomycota, Pezizomycotina, Dothideomycetes, Pleosporomycetidae, Pleosporales, Pleosporaceae, Pseudocochliobolus

## Sheet: Sheet3
List of Curvularia species available in Mycobank database
MycoBank_ID	Taxon_name	Year_of_effective_publication
7847	Curvularia sp.	1933	https://www.mycobank.org/page/Name details page/34121
363565	Curvularia aeria	1994	https://www.mycobank.org/page/Name details page/184023
255972	Curvularia affinis	1933	https://www.mycobank.org/page/Name details page/7253
823459	Curvularia ahvazensis	2018	https://www.mycobank.org/page/Name details page/563065
124431	Curvularia akaii	1985	https://www.mycobank.org/page/Name details page/30455
133473	Curvularia akaiiensis	1987	https://www.mycobank.org/page/Name details page/139474
800665	Curvularia alcornii	2012	https://www.mycobank.org/page/Name details page/508172
806052	Curvularia americana	2014	https://www.mycobank.org/page/Name details page/520000
256813	Curvularia andropogonis	1933	https://www.mycobank.org/page/Name details page/7257
559377	Curvularia angsiewkeeae	2022	https://www.mycobank.org/page/Name details page/591728
556656	Curvularia annelliconidiophori	2019	https://www.mycobank.org/page/Name details page/580113
636268	Curvularia annellidiconidiophora	2019	https://www.mycobank.org/page/Name details page/580161
832460	Curvularia arcana	2020	https://www.mycobank.org/page/Name details page/576371
800646	Curvularia asianensis	2012	https://www.mycobank.org/page/Name details page/508153
545037	Curvularia asiatica	2012	https://www.mycobank.org/page/Name details page/558862
564767	Curvularia australiensis	2012	https://www.mycobank.org/page/Name details page/507261
807749	Curvularia australis	2014	https://www.mycobank.org/page/Name details page/520846
830045	Curvularia austriaca	2020	https://www.mycobank.org/page/Name details page/572494
135463	Curvularia bannonii	1988	https://www.mycobank.org/page/Name details page/140552
825449	Curvularia beasleyi	2018	https://www.mycobank.org/page/Name details page/566273
825450	Curvularia beerburrumensis	2018	https://www.mycobank.org/page/Name details page/566274
825451	Curvularia boeremae	2018	https://www.mycobank.org/page/Name details page/566275
283049	Curvularia borreriae	1966	https://www.mycobank.org/page/Name details page/7259
482365	Curvularia borreriae	1961	https://www.mycobank.org/page/Name details page/278019
489433	Curvularia bothriochloae	2003	https://www.mycobank.org/page/Name details page/430178
258787	Curvularia brachyspora	1933	https://www.mycobank.org/page/Name details page/7261
312387	Curvularia brassicae	1979	https://www.mycobank.org/page/Name details page/271933
622507	Curvularia buchloes	2014	https://www.mycobank.org/page/Name details page/578095
809648	Curvularia buchloës	2014	https://www.mycobank.org/page/Name details page/522797
832462	Curvularia cactivora	2020	https://www.mycobank.org/page/Name details page/576373
830047	Curvularia canadensis	2020	https://www.mycobank.org/page/Name details page/572496
296241	Curvularia capsici	1957	https://www.mycobank.org/page/Name details page/168990
329436	Curvularia caricae-papayae	1963	https://www.mycobank.org/page/Name details page/182988
259737	Curvularia carica-papayae	1963	https://www.mycobank.org/page/Name details page/419428
259740	Curvularia caryopsida	1964	https://www.mycobank.org/page/Name details page/419429
329437	Curvularia caryopsidum	1964	https://www.mycobank.org/page/Name details page/142171
329438	Curvularia catenulata	1968	https://www.mycobank.org/page/Name details page/182989
260352	Curvularia cesatii	1933	https://www.mycobank.org/page/Name details page/220568
822082	Curvularia chiangmaiensis	2017	https://www.mycobank.org/page/Name details page/560967
806053	Curvularia chlamydospora	2014	https://www.mycobank.org/page/Name details page/520001
312388	Curvularia chochrjakovii	1976	https://www.mycobank.org/page/Name details page/179541
554492	Curvularia chonburiensis	2018	https://www.mycobank.org/page/Name details page/569823
559378	Curvularia chuasooengiae	2022	https://www.mycobank.org/page/Name details page/591729
329439	Curvularia clavata	1962	https://www.mycobank.org/page/Name details page/7265
825452	Curvularia coatesiae	2018	https://www.mycobank.org/page/Name details page/566276
368403	Curvularia coicicola	2004	https://www.mycobank.org/page/Name details page/431574
296242	Curvularia coicis	1956	https://www.mycobank.org/page/Name details page/266315
296243	Curvularia coicis	1975	https://www.mycobank.org/page/Name details page/175617
833656	Curvularia coimbatorensis	2019	https://www.mycobank.org/page/Name details page/577964
825453	Curvularia colbranii	2018	https://www.mycobank.org/page/Name details page/566277
296245	Curvularia comoriensis	1966	https://www.mycobank.org/page/Name details page/175618
532660	Curvularia comoriensis	1955	https://www.mycobank.org/page/Name details page/457029
635257	Curvularia crassiseptata	2004	https://www.mycobank.org/page/Name details page/578087
635258	Curvularia crassiseptata var. crassiseptata	2004	https://www.mycobank.org/page/Name details page/578088
635259	Curvularia crassiseptata var. lactucae	2004	https://www.mycobank.org/page/Name details page/578089
487899	Curvularia crassiseptum	2004	https://www.mycobank.org/page/Name details page/426700
482715	Curvularia crassiseptum var. crassiseptum	2004	https://www.mycobank.org/page/Name details page/505029
487649	Curvularia crassiseptum var. lactucae	2004	https://www.mycobank.org/page/Name details page/430407
120256	Curvularia crepinii	1933	https://www.mycobank.org/page/Name details page/149254
807750	Curvularia crustacea	2014	https://www.mycobank.org/page/Name details page/520847
488247	Curvularia curculiginis	2003	https://www.mycobank.org/page/Name details page/429502
357000	Curvularia cylindrica	2005	https://www.mycobank.org/page/Name details page/443874
259741	Curvularia cymbopogi	1945	https://www.mycobank.org/page/Name details page/419430
285914	Curvularia cymbopogonis	1945	https://www.mycobank.org/page/Name details page/7267
822083	Curvularia dactyloctenicola	2017	https://www.mycobank.org/page/Name details page/560968
807751	Curvularia dactyloctenii	2014	https://www.mycobank.org/page/Name details page/520848
827459	Curvularia dactylocteniicola	2017	https://www.mycobank.org/page/Name details page/568079
329440	Curvularia deightonii	1966	https://www.mycobank.org/page/Name details page/7273
329441	Curvularia desmodii	1969	https://www.mycobank.org/page/Name details page/182990
556657	Curvularia determinata	2019	https://www.mycobank.org/page/Name details page/580114
835142	Curvularia eleusinicola	2021	https://www.mycobank.org/page/Name details page/579960
804810	Curvularia elliptica	2014	https://www.mycobank.org/page/Name details page/512395
556658	Curvularia elliptiformis	2019	https://www.mycobank.org/page/Name details page/580115
259748	Curvularia ellisi	1960	https://www.mycobank.org/page/Name details page/419431
830048	Curvularia ellisii	2020	https://www.mycobank.org/page/Name details page/572497
329442	Curvularia ellisii	1960	https://www.mycobank.org/page/Name details page/7275
825454	Curvularia eragrosticola	2018	https://www.mycobank.org/page/Name details page/566278
827458	Curvularia eragrostidicola	2018	https://www.mycobank.org/page/Name details page/568078
296246	Curvularia eragrostidis	1959	https://www.mycobank.org/page/Name details page/7277
264971	Curvularia falcata	1933	https://www.mycobank.org/page/Name details page/7284
264625	Curvularia fallax	1933	https://www.mycobank.org/page/Name details page/7286
556659	Curvularia falsilunata	2019	https://www.mycobank.org/page/Name details page/580116
329443	Curvularia fimicola	1966	https://www.mycobank.org/page/Name details page/182991
556660	Curvularia flexuosa	2019	https://www.mycobank.org/page/Name details page/580117
559379	Curvularia frankliniae	2022	https://www.mycobank.org/page/Name details page/591730
265873	Curvularia geniculata	1923	https://www.mycobank.org/page/Name details page/7290
349284	Curvularia geniculata var. eleocharidis	1962	https://www.mycobank.org/page/Name details page/187319
427440	Curvularia geniculata var. geniculata	1933	https://www.mycobank.org/page/Name details page/368629
259751	Curvularia geniculata var. heleocharidis	1962	https://www.mycobank.org/page/Name details page/518303
125511	Curvularia gladioli	1989	https://www.mycobank.org/page/Name details page/135557
450327	Curvularia graminicola	1998	https://www.mycobank.org/page/Name details page/207562
510415	Curvularia graminis	2007	https://www.mycobank.org/page/Name details page/432135
556661	Curvularia guangxiensis	2019	https://www.mycobank.org/page/Name details page/580118
312389	Curvularia gudauskasii	1976	https://www.mycobank.org/page/Name details page/179542
329444	Curvularia harveyi	1966	https://www.mycobank.org/page/Name details page/182992
800543	Curvularia hawaiiensis	2012	https://www.mycobank.org/page/Name details page/508048
354611	Curvularia heteropogonicola	1991	https://www.mycobank.org/page/Name details page/126929
127656	Curvularia heteropogonis	1990	https://www.mycobank.org/page/Name details page/44003
312390	Curvularia hexamera	1974	https://www.mycobank.org/page/Name details page/179543
806054	Curvularia hominis	2014	https://www.mycobank.org/page/Name details page/520002
807752	Curvularia homomorpha	2014	https://www.mycobank.org/page/Name details page/520849
529658	Curvularia hubeiensis	2007	https://www.mycobank.org/page/Name details page/454534
559380	Curvularia hustoniae	2022	https://www.mycobank.org/page/Name details page/591731
267748	Curvularia inaequalis	1907	https://www.mycobank.org/page/Name details page/7302
296247	Curvularia indica	1953	https://www.mycobank.org/page/Name details page/7306
268024	Curvularia intermedia	1933	https://www.mycobank.org/page/Name details page/7308
296248	Curvularia interseminata	1945	https://www.mycobank.org/page/Name details page/410861
832230	Curvularia iranica	2020	https://www.mycobank.org/page/Name details page/576121
296249	Curvularia irregularis	1959	https://www.mycobank.org/page/Name details page/134764
111386	Curvularia ischaemi	1981	https://www.mycobank.org/page/Name details page/7313
825455	Curvularia kenpeggii	2018	https://www.mycobank.org/page/Name details page/566279
827195	Curvularia khuzestanica	2019	https://www.mycobank.org/page/Name details page/567752
809649	Curvularia kusanoi	2014	https://www.mycobank.org/page/Name details page/522798
825456	Curvularia lamingtonensis	2018	https://www.mycobank.org/page/Name details page/566280
329445	Curvularia leonensis	1966	https://www.mycobank.org/page/Name details page/182993
837689	Curvularia lolii	2021	https://www.mycobank.org/page/Name details page/583352
814557	Curvularia lonarensis	2016	https://www.mycobank.org/page/Name details page/545949
269889	Curvularia lunata	1933	https://www.mycobank.org/page/Name details page/46537
353427	Curvularia lunata var. aeria	1966	https://www.mycobank.org/page/Name details page/7331
429823	Curvularia lunata var. lunata	?	https://www.mycobank.org/page/Name details page/7315
329446	Curvularia lycopersici	1964	https://www.mycobank.org/page/Name details page/182994
270238	Curvularia maculans	1933	https://www.mycobank.org/page/Name details page/7334
810475	Curvularia malina	2016	https://www.mycobank.org/page/Name details page/541610
556662	Curvularia manamgodae	2019	https://www.mycobank.org/page/Name details page/580119
823340	Curvularia martyniicola	2018	https://www.mycobank.org/page/Name details page/562931
488768	Curvularia matsushimae	2003	https://www.mycobank.org/page/Name details page/427725
825457	Curvularia mebaldsii	2018	https://www.mycobank.org/page/Name details page/566281
489432	Curvularia micrairae	2003	https://www.mycobank.org/page/Name details page/430177
822994	Curvularia micropus	2018	https://www.mycobank.org/page/Name details page/562161
822544	Curvularia microspora	2018	https://www.mycobank.org/page/Name details page/561640
809653	Curvularia miyakei	2014	https://www.mycobank.org/page/Name details page/522802
837854	Curvularia moringae	2020	https://www.mycobank.org/page/Name details page/583568
825506	Curvularia mosaddeghii	2018	https://www.mycobank.org/page/Name details page/566388
806055	Curvularia muehlenbeckiae	2014	https://www.mycobank.org/page/Name details page/520003
829056	Curvularia nanningensis	2020	https://www.mycobank.org/page/Name details page/571106
807753	Curvularia neergaardii	2014	https://www.mycobank.org/page/Name details page/520850
810140	Curvularia neoindica	2014	https://www.mycobank.org/page/Name details page/541274
807754	Curvularia nicotiae	2014	https://www.mycobank.org/page/Name details page/520851
822084	Curvularia nodosa	2017	https://www.mycobank.org/page/Name details page/560969
809652	Curvularia nodulosa	2014	https://www.mycobank.org/page/Name details page/522801
581605	Curvularia ocimi	2011	https://www.mycobank.org/page/Name details page/517668
509577	Curvularia oryzae	1959	https://www.mycobank.org/page/Name details page/458302
282640	Curvularia oryzae	1950	https://www.mycobank.org/page/Name details page/7335
133471	Curvularia oryzae-sativae	1987	https://www.mycobank.org/page/Name details page/139473
800544	Curvularia ovariicola	2012	https://www.mycobank.org/page/Name details page/508049
296250	Curvularia ovoidea	1957	https://www.mycobank.org/page/Name details page/7339
273299	Curvularia pallescens	1933	https://www.mycobank.org/page/Name details page/7341
296251	Curvularia palmarum	1953	https://www.mycobank.org/page/Name details page/175619
553198	Curvularia palmicola	2017	https://www.mycobank.org/page/Name details page/563567
554491	Curvularia pandanicola	2018	https://www.mycobank.org/page/Name details page/569824
336536	Curvularia panici	2005	https://www.mycobank.org/page/Name details page/439003
833868	Curvularia panici-maximi	2021	https://www.mycobank.org/page/Name details page/578242
329447	Curvularia papendorfii	1967	https://www.mycobank.org/page/Name details page/7350
833024	Curvularia paraverruculosa	2020	https://www.mycobank.org/page/Name details page/577100
830049	Curvularia patereae	2020	https://www.mycobank.org/page/Name details page/572498
273902	Curvularia penniseti	1933	https://www.mycobank.org/page/Name details page/7351
429824	Curvularia penniseti var. penniseti	?	https://www.mycobank.org/page/Name details page/498237
353428	Curvularia penniseti var. sorghi	1966	https://www.mycobank.org/page/Name details page/187651
799999	Curvularia perotidis	2012	https://www.mycobank.org/page/Name details page/508173
825458	Curvularia petersonii	2018	https://www.mycobank.org/page/Name details page/566282
556663	Curvularia phaeospara	2019	https://www.mycobank.org/page/Name details page/580120
636269	Curvularia phaeospora	2019	https://www.mycobank.org/page/Name details page/580162
296252	Curvularia pilae	1946	https://www.mycobank.org/page/Name details page/175620
820814	Curvularia pisi	2017	https://www.mycobank.org/page/Name details page/559026
556664	Curvularia plantarum	2019	https://www.mycobank.org/page/Name details page/580121
825459	Curvularia platzii	2018	https://www.mycobank.org/page/Name details page/566283
556665	Curvularia polytrata	2019	https://www.mycobank.org/page/Name details page/580122
807755	Curvularia portulacae	2014	https://www.mycobank.org/page/Name details page/520852
296253	Curvularia prasadii	1959	https://www.mycobank.org/page/Name details page/7354
556666	Curvularia protuberans	2019	https://www.mycobank.org/page/Name details page/580123
329448	Curvularia protuberata	1965	https://www.mycobank.org/page/Name details page/7357
822085	Curvularia pseudobrachyspora	2017	https://www.mycobank.org/page/Name details page/560970
830051	Curvularia pseudoclavata	2020	https://www.mycobank.org/page/Name details page/572500
830061	Curvularia pseudoellisii	2020	https://www.mycobank.org/page/Name details page/572510
830052	Curvularia pseudointermedia	2020	https://www.mycobank.org/page/Name details page/572501
806056	Curvularia pseudolunata	2014	https://www.mycobank.org/page/Name details page/520004
830054	Curvularia pseudoprotuberata	2020	https://www.mycobank.org/page/Name details page/572503
510414	Curvularia pseudorobusta	2007	https://www.mycobank.org/page/Name details page/432134
489434	Curvularia queenslandica	2003	https://www.mycobank.org/page/Name details page/430179
556668	Curvularia radicicola	2019	https://www.mycobank.org/page/Name details page/580125
636271	Curvularia radicifoliigena	2019	https://www.mycobank.org/page/Name details page/580164
556667	Curvularia radici-foliigena	2019	https://www.mycobank.org/page/Name details page/580124
276086	Curvularia ramosa	1933	https://www.mycobank.org/page/Name details page/7359
800547	Curvularia ravenelii	2012	https://www.mycobank.org/page/Name details page/508052
825460	Curvularia reesii	2018	https://www.mycobank.org/page/Name details page/566284
488890	Curvularia ribaldii	2003	https://www.mycobank.org/page/Name details page/428240
312391	Curvularia richardiae	1971	https://www.mycobank.org/page/Name details page/179544
329449	Curvularia robusta	1967	https://www.mycobank.org/page/Name details page/7361
823474	Curvularia rouhanii	2018	https://www.mycobank.org/page/Name details page/563080
807756	Curvularia ryleyi	2014	https://www.mycobank.org/page/Name details page/520853
556669	Curvularia saccharicola	2019	https://www.mycobank.org/page/Name details page/580126
556670	Curvularia sacchari-officinarum	2019	https://www.mycobank.org/page/Name details page/580127
296254	Curvularia senegalensis	1956	https://www.mycobank.org/page/Name details page/7363
809655	Curvularia sesuvii	2014	https://www.mycobank.org/page/Name details page/522804
826923	Curvularia shahidchamranensis	2018	https://www.mycobank.org/page/Name details page/567328
828609	Curvularia sichuanensis	2007	https://www.mycobank.org/page/Name details page/570380
329450	Curvularia siddiquii	1960	https://www.mycobank.org/page/Name details page/34127
830060	Curvularia siddiquii	2020	https://www.mycobank.org/page/Name details page/572509
296255	Curvularia sigmoidea	1959	https://www.mycobank.org/page/Name details page/414264
833869	Curvularia simmonsii	2021	https://www.mycobank.org/page/Name details page/578265
312392	Curvularia sociata	1972	https://www.mycobank.org/page/Name details page/154012
820816	Curvularia soli	2017	https://www.mycobank.org/page/Name details page/559028
822997	Curvularia sorghicola	2018	https://www.mycobank.org/page/Name details page/562164
130289	Curvularia sorghina	1987	https://www.mycobank.org/page/Name details page/138032
278595	Curvularia spicata	1933	https://www.mycobank.org/page/Name details page/7366
278597	Curvularia spicifera	1909	https://www.mycobank.org/page/Name details page/7369
329451	Curvularia spinosa	1963	https://www.mycobank.org/page/Name details page/182995
825461	Curvularia sporobolicola	2018	https://www.mycobank.org/page/Name details page/566285
296256	Curvularia stapeliae	1951	https://www.mycobank.org/page/Name details page/171965
840702	Curvularia stenotaphri	2021	https://www.mycobank.org/page/Name details page/588135
521321	Curvularia subpallescens	2006	https://www.mycobank.org/page/Name details page/444014
809654	Curvularia subpapendorfii	2014	https://www.mycobank.org/page/Name details page/522803
285915	Curvularia subulata	1945	https://www.mycobank.org/page/Name details page/142815
296257	Curvularia sudanensis	1952	https://www.mycobank.org/page/Name details page/142833
833025	Curvularia suttoniae	2020	https://www.mycobank.org/page/Name details page/577101
833657	Curvularia tamilnaduensis	2019	https://www.mycobank.org/page/Name details page/577966
838305	Curvularia tanzanica	2021	https://www.mycobank.org/page/Name details page/584514
559381	Curvularia templetoniae	2022	https://www.mycobank.org/page/Name details page/591732
296258	Curvularia tetramera	1945	https://www.mycobank.org/page/Name details page/168327
635261	Curvularia thailandica	2018	https://www.mycobank.org/page/Name details page/578096
554493	Curvularia thailandicum	2018	https://www.mycobank.org/page/Name details page/569825
296259	Curvularia tomato	1957	https://www.mycobank.org/page/Name details page/164652
356999	Curvularia trachycarpi	2005	https://www.mycobank.org/page/Name details page/443873
819917	Curvularia tremae	2017	https://www.mycobank.org/page/Name details page/557989
830062	Curvularia tribuli	2020	https://www.mycobank.org/page/Name details page/572511
280637	Curvularia trifolii	1933	https://www.mycobank.org/page/Name details page/7370
494311	Curvularia trifolii f. gladioli	1954	https://www.mycobank.org/page/Name details page/7376
520368	Curvularia trifolii f. trifolii	?	https://www.mycobank.org/page/Name details page/506710
349285	Curvularia trifolii f.sp. amaryllidis	1969	https://www.mycobank.org/page/Name details page/187320
352049	Curvularia trifolii f.sp. gladioli	1956	https://www.mycobank.org/page/Name details page/187504
800545	Curvularia tripogonis	2012	https://www.mycobank.org/page/Name details page/508050
312393	Curvularia tritici	1969	https://www.mycobank.org/page/Name details page/179545
807757	Curvularia tropicalis	2014	https://www.mycobank.org/page/Name details page/520854
805173	Curvularia tsudae	2015	https://www.mycobank.org/page/Name details page/512762
329452	Curvularia tuberculata	1962	https://www.mycobank.org/page/Name details page/7379
556671	Curvularia umbiliciformis	2019	https://www.mycobank.org/page/Name details page/580128
296260	Curvularia uncinata	1950	https://www.mycobank.org/page/Name details page/7383
113176	Curvularia unicolorospora	1980	https://www.mycobank.org/page/Name details page/130955
822086	Curvularia variabilis	2017	https://www.mycobank.org/page/Name details page/560971
329453	Curvularia verruciformis	1963	https://www.mycobank.org/page/Name details page/7386
828610	Curvularia verruciformis var. cucurbita	2007	https://www.mycobank.org/page/Name details page/570381
352773	Curvularia verruciformis var. magneta	1972	https://www.mycobank.org/page/Name details page/187596
429557	Curvularia verruciformis var. verruciformis	?	https://www.mycobank.org/page/Name details page/498502
358917	Curvularia verrucosa	1992	https://www.mycobank.org/page/Name details page/45970
482366	Curvularia verruculosa	1962	https://www.mycobank.org/page/Name details page/7388
329454	Curvularia verruculosa	1966	https://www.mycobank.org/page/Name details page/182996
833027	Curvularia vietnamensis	2020	https://www.mycobank.org/page/Name details page/577103
825462	Curvularia warraberensis	2018	https://www.mycobank.org/page/Name details page/566286
554494	Curvularia xishuangbannaensis	2018	https://www.mycobank.org/page/Name details page/569826
834473	Curvularia yamadana	2020	https://www.mycobank.org/page/Name details page/578953
80168	Curvulariaceae	1984	https://www.mycobank.org/page/Name details page/432367

## Sheet: Sheet4
List of Bipolaris species available in Mycobank database
MycoBank_ID	Taxon_name	Year_of_effective_publication	Hyperlink
355477	Annulatascus bipolaris	1992	https://www.mycobank.org/page/Name details page/188207
355473	Ascagilis bipolaris	1992	https://www.mycobank.org/page/Name details page/188202
7375	Bipolaris	1959	https://www.mycobank.org/page/Name details page/55248
124505	Bipolaris aberrans	1990	https://www.mycobank.org/page/Name details page/44012
561636	Bipolaris alocasiae	2012	https://www.mycobank.org/page/Name details page/477418
326993	Bipolaris arizonica	1961	https://www.mycobank.org/page/Name details page/182386
112052	Bipolaris australiensis	1981	https://www.mycobank.org/page/Name details page/46415
110170	Bipolaris australis	1982	https://www.mycobank.org/page/Name details page/42379
817461	Bipolaris austrostipae	2016	https://www.mycobank.org/page/Name details page/553433
817462	Bipolaris axonopicola	2016	https://www.mycobank.org/page/Name details page/553434
832831	Bipolaris axonopodicola	2016	https://www.mycobank.org/page/Name details page/576870
817463	Bipolaris bamagaensis	2016	https://www.mycobank.org/page/Name details page/553435
293671	Bipolaris bicolor	1959	https://www.mycobank.org/page/Name details page/46406
822081	Bipolaris brachiariae	2017	https://www.mycobank.org/page/Name details page/560966
293672	Bipolaris brizae	1959	https://www.mycobank.org/page/Name details page/46416
293673	Bipolaris buchloës	1959	https://www.mycobank.org/page/Name details page/173543
108712	Bipolaris cactivora	1983	https://www.mycobank.org/page/Name details page/104830
118451	Bipolaris californica	1978	https://www.mycobank.org/page/Name details page/168929
253346	Bipolaris californicum	1978	https://www.mycobank.org/page/Name details page/418457
309553	Bipolaris catenaria	1975	https://www.mycobank.org/page/Name details page/248311
108713	Bipolaris chloridis	1983	https://www.mycobank.org/page/Name details page/179786
110171	Bipolaris clavata	1982	https://www.mycobank.org/page/Name details page/129250
105089	Bipolaris coffeana	1985	https://www.mycobank.org/page/Name details page/126497
293674	Bipolaris coicis	1959	https://www.mycobank.org/page/Name details page/32981
108714	Bipolaris colocasiae	1983	https://www.mycobank.org/page/Name details page/131245
293675	Bipolaris cookei	1959	https://www.mycobank.org/page/Name details page/225983
105090	Bipolaris costina	1985	https://www.mycobank.org/page/Name details page/126498
105091	Bipolaris crotonis	1985	https://www.mycobank.org/page/Name details page/126499
109619	Bipolaris crustacea	1982	https://www.mycobank.org/page/Name details page/48703
133465	Bipolaris curvispora	1987	https://www.mycobank.org/page/Name details page/129482
326994	Bipolaris cyclops	1962	https://www.mycobank.org/page/Name details page/168034
109620	Bipolaris cylindrica	1982	https://www.mycobank.org/page/Name details page/42451
513895	Bipolaris cynodontis	1959	https://www.mycobank.org/page/Name details page/461010
293676	Bipolaris cynodontis	1959	https://www.mycobank.org/page/Name details page/54912
110172	Bipolaris dactyloctenii	1982	https://www.mycobank.org/page/Name details page/129251
556654	Bipolaris distoseptata	2019	https://www.mycobank.org/page/Name details page/580111
805272	Bipolaris drechsleri	2013	https://www.mycobank.org/page/Name details page/519214
253351	Bipolaris eleusinea	1989	https://www.mycobank.org/page/Name details page/418458
127652	Bipolaris eleusines	1990	https://www.mycobank.org/page/Name details page/42990
126105	Bipolaris eleusines	1989	https://www.mycobank.org/page/Name details page/135897
108715	Bipolaris ellisii	1983	https://www.mycobank.org/page/Name details page/32982
293677	Bipolaris eragrostidis	1959	https://www.mycobank.org/page/Name details page/144740
133466	Bipolaris eragrostiellae	1987	https://www.mycobank.org/page/Name details page/132470
293678	Bipolaris euchlaenae	1959	https://www.mycobank.org/page/Name details page/46417
125430	Bipolaris euphorbiae	1989	https://www.mycobank.org/page/Name details page/42188
358494	Bipolaris euphorbiae	1992	https://www.mycobank.org/page/Name details page/173552
293679	Bipolaris flagelloidea	1959	https://www.mycobank.org/page/Name details page/234274
511514	Bipolaris fusca	2008	https://www.mycobank.org/page/Name details page/444888
833938	Bipolaris gigantea	2020	https://www.mycobank.org/page/Name details page/578364
358511	Bipolaris glycines	1992	https://www.mycobank.org/page/Name details page/179788
567364	Bipolaris glycinii	1992	https://www.mycobank.org/page/Name details page/516466
122570	Bipolaris gossypii	?	https://www.mycobank.org/page/Name details page/360508
105092	Bipolaris gossypina	1985	https://www.mycobank.org/page/Name details page/126500
309554	Bipolaris hadrotrichoides	1970	https://www.mycobank.org/page/Name details page/153706
253354	Bipolaris halepense	1989	https://www.mycobank.org/page/Name details page/418459
125357	Bipolaris halepensis	1989	https://www.mycobank.org/page/Name details page/135472
293680	Bipolaris halodes	1959	https://www.mycobank.org/page/Name details page/168090
309555	Bipolaris hawaiiensis	1979	https://www.mycobank.org/page/Name details page/46407
436839	Bipolaris heliconiae	1996	https://www.mycobank.org/page/Name details page/204092
128193	Bipolaris heveae	1987	https://www.mycobank.org/page/Name details page/44875
108716	Bipolaris homomorpha	1983	https://www.mycobank.org/page/Name details page/186515
118452	Bipolaris homomorpha	1971	https://www.mycobank.org/page/Name details page/186517
253362	Bipolaris homomorphus	1971	https://www.mycobank.org/page/Name details page/418460
253366	Bipolaris homomorphus	1983	https://www.mycobank.org/page/Name details page/418461
108717	Bipolaris incurvata	1983	https://www.mycobank.org/page/Name details page/150408
309556	Bipolaris indica	1969	https://www.mycobank.org/page/Name details page/3103
326995	Bipolaris iridis	1966	https://www.mycobank.org/page/Name details page/32983
437895	Bipolaris israeli	1996	https://www.mycobank.org/page/Name details page/204682
293681	Bipolaris kusanoi	1959	https://www.mycobank.org/page/Name details page/32984
293682	Bipolaris leersiae	1959	https://www.mycobank.org/page/Name details page/46418
253371	Bipolaris leersii	1959	https://www.mycobank.org/page/Name details page/418462
293683	Bipolaris leucostyla	1959	https://www.mycobank.org/page/Name details page/168139
326996	Bipolaris longirostrata	1965	https://www.mycobank.org/page/Name details page/176186
127658	Bipolaris luttrellii	1990	https://www.mycobank.org/page/Name details page/42995
819048	Bipolaris marantae	2017	https://www.mycobank.org/page/Name details page/556399
293684	Bipolaris maydis	1959	https://www.mycobank.org/page/Name details page/46408
293685	Bipolaris mediocris	1959	https://www.mycobank.org/page/Name details page/176191
110173	Bipolaris melinidia	1982	https://www.mycobank.org/page/Name details page/129252
119250	Bipolaris melinidis	1982	https://www.mycobank.org/page/Name details page/42378
636267	Bipolaris microconidia	2019	https://www.mycobank.org/page/Name details page/580160
556655	Bipolaris microconidica	2019	https://www.mycobank.org/page/Name details page/580112
127660	Bipolaris microlaenae	1990	https://www.mycobank.org/page/Name details page/42998
293686	Bipolaris micropus	1959	https://www.mycobank.org/page/Name details page/168176
801569	Bipolaris microstegii	2012	https://www.mycobank.org/page/Name details page/509110
293687	Bipolaris miyakei	1959	https://www.mycobank.org/page/Name details page/46419
293688	Bipolaris monoceras	1959	https://www.mycobank.org/page/Name details page/168189
108718	Bipolaris multiformis	1983	https://www.mycobank.org/page/Name details page/179790
253402	Bipolaris musae-sapienti	1992	https://www.mycobank.org/page/Name details page/418463
358513	Bipolaris musae-sapientium	1992	https://www.mycobank.org/page/Name details page/173562
108719	Bipolaris neergaardii	1983	https://www.mycobank.org/page/Name details page/44008
108720	Bipolaris nicotiae	1983	https://www.mycobank.org/page/Name details page/179791
293689	Bipolaris nodulosa	1959	https://www.mycobank.org/page/Name details page/32985
105093	Bipolaris novae-zelandiae	1985	https://www.mycobank.org/page/Name details page/126501
358916	Bipolaris obclavata	1992	https://www.mycobank.org/page/Name details page/188981
561637	Bipolaris obovoidea	2012	https://www.mycobank.org/page/Name details page/477419
293690	Bipolaris ocella	1959	https://www.mycobank.org/page/Name details page/256716
293691	Bipolaris olyrae	1959	https://www.mycobank.org/page/Name details page/262420
828279	Bipolaris omanensis	2018	https://www.mycobank.org/page/Name details page/569668
482518	Bipolaris oryzae	1959	https://www.mycobank.org/page/Name details page/46409
293692	Bipolaris oryzae	1959	https://www.mycobank.org/page/Name details page/175210
110174	Bipolaris ovariicola	1982	https://www.mycobank.org/page/Name details page/42608
805102	Bipolaris pallescens	2014	https://www.mycobank.org/page/Name details page/512690
253405	Bipolaris palousense	1961	https://www.mycobank.org/page/Name details page/418464
326997	Bipolaris palousensis	1961	https://www.mycobank.org/page/Name details page/182388
121050	Bipolaris panici-miliacei	1959	https://www.mycobank.org/page/Name details page/168214
108721	Bipolaris papendorfii	1983	https://www.mycobank.org/page/Name details page/46412
359187	Bipolaris patereae	1992	https://www.mycobank.org/page/Name details page/126125
293694	Bipolaris pedicellata	1959	https://www.mycobank.org/page/Name details page/171155
110175	Bipolaris peregianensis	1982	https://www.mycobank.org/page/Name details page/129253
110176	Bipolaris perotidis	1982	https://www.mycobank.org/page/Name details page/42441
354608	Bipolaris pluriseptata	1991	https://www.mycobank.org/page/Name details page/126587
484015	Bipolaris poae-pratensis	2002	https://www.mycobank.org/page/Name details page/213382
354609	Bipolaris portulacae	1991	https://www.mycobank.org/page/Name details page/133526
466218	Bipolaris prieskaensis	2000	https://www.mycobank.org/page/Name details page/211513
293695	Bipolaris ravenelii	1959	https://www.mycobank.org/page/Name details page/46421
293696	Bipolaris rostrata	1959	https://www.mycobank.org/page/Name details page/168271
812424	Bipolaris rostratae	2016	https://www.mycobank.org/page/Name details page/543771
293698	Bipolaris sacchari	1959	https://www.mycobank.org/page/Name details page/46422
293697	Bipolaris sacchari	1971	https://www.mycobank.org/page/Name details page/112740
820809	Bipolaris saccharicola	2017	https://www.mycobank.org/page/Name details page/559021
564565	Bipolaris salkadehensis	2012	https://www.mycobank.org/page/Name details page/506913
354610	Bipolaris salviniae	1991	https://www.mycobank.org/page/Name details page/134404
135500	Bipolaris secalis	1989	https://www.mycobank.org/page/Name details page/140565
511136	Bipolaris sesuvii	2009	https://www.mycobank.org/page/Name details page/440871
293699	Bipolaris setariae	1959	https://www.mycobank.org/page/Name details page/48836
817466	Bipolaris shoemakeri	2016	https://www.mycobank.org/page/Name details page/553438
293700	Bipolaris siliculosa	1959	https://www.mycobank.org/page/Name details page/307748
817467	Bipolaris simmondsii	2016	https://www.mycobank.org/page/Name details page/553439
817468	Bipolaris sivanesaniana	2016	https://www.mycobank.org/page/Name details page/553440
108722	Bipolaris sorghicola	1983	https://www.mycobank.org/page/Name details page/46423
293701	Bipolaris sorokiniana	1959	https://www.mycobank.org/page/Name details page/29627
309557	Bipolaris spicifera	1971	https://www.mycobank.org/page/Name details page/46397
293702	Bipolaris stenospila	2014	https://www.mycobank.org/page/Name details page/171976
632214	Bipolaris stenospila	1959	https://www.mycobank.org/page/Name details page/569608
555414	Bipolaris stenospila	2018	https://www.mycobank.org/page/Name details page/570619
118453	Bipolaris stipae	1978	https://www.mycobank.org/page/Name details page/141579
108723	Bipolaris subpapendorfii	1983	https://www.mycobank.org/page/Name details page/179792
817469	Bipolaris subramanianii	2016	https://www.mycobank.org/page/Name details page/553441
293703	Bipolaris tetramera	1925	https://www.mycobank.org/page/Name details page/32986
112136	Bipolaris tripogonis	1981	https://www.mycobank.org/page/Name details page/179794
135501	Bipolaris triticalis	1989	https://www.mycobank.org/page/Name details page/140566
105094	Bipolaris triticicola	1985	https://www.mycobank.org/page/Name details page/126502
133467	Bipolaris triticigrani	1987	https://www.mycobank.org/page/Name details page/132459
121557	Bipolaris triticola	1985	https://www.mycobank.org/page/Name details page/134503
105095	Bipolaris tropicalis	1985	https://www.mycobank.org/page/Name details page/126503
293704	Bipolaris turcica	1959	https://www.mycobank.org/page/Name details page/215257
293705	Bipolaris urochloae	1959	https://www.mycobank.org/page/Name details page/176197
820810	Bipolaris variabilis	2017	https://www.mycobank.org/page/Name details page/559022
124318	Bipolaris vassilevae	1978	https://www.mycobank.org/page/Name details page/134870
433320	Bipolaris verruculosus	?	https://www.mycobank.org/page/Name details page/368793
293706	Bipolaris victoriae	1959	https://www.mycobank.org/page/Name details page/46410
817470	Bipolaris woodii	2016	https://www.mycobank.org/page/Name details page/553442
253406	Bipolaris xanthosomae	1966	https://www.mycobank.org/page/Name details page/418465
326998	Bipolaris xanthosomatis	1966	https://www.mycobank.org/page/Name details page/182389
293707	Bipolaris yamadae	1959	https://www.mycobank.org/page/Name details page/249555
253407	Bipolaris yamadai	1959	https://www.mycobank.org/page/Name details page/418466
105096	Bipolaris zeae	1985	https://www.mycobank.org/page/Name details page/91549
293708	Bipolaris zeicola	1959	https://www.mycobank.org/page/Name details page/35330
293709	Bipolaris zizaniae	1959	https://www.mycobank.org/page/Name details page/260748
