# Supplementary material for: Diversity, Lifestyle, Genomics, and Their Functional Role of Cochliobolus, Bipolaris, and Curvularia Species in Environmental Remediation and Plant Growth Promotion under Biotic and Abiotic Stressors
Source: J Fungi (Basel). 2023 Feb 14;9(2):254. doi: 10.3390/jof9020254 (PMC9962790; doi:10.3390/jof9020254)
Supplement: Supplementary file 1 [file jof-09-00254-s001.zip › jof-2061993-supplementary/Table S2. Tree_aligment.fasta-1.txt]

>Bipolaris_maydis_(KJ909769.1)_(endophytes)
-CGGAGGGATCATT-ACAC-AA--CAAA-ATATG-AA-----GG--CCTGGCTTTGCGGC--------CGGC-TGAAATA--TTTTTT-----------TCACCCATGTC-----------TTTTGCGCACTTG-TTGTT---TCCTGGGCGGG-TTCGCCCGCCA---------CCAGGACCAAACCATAAACC----TTTTTTT---TATGCAGTTGCAATCAGCGTCAGTATAAA-CAATGT----AATT-ATTACAACTTTCAACAACGGATCTCTTGG-TTCTGGCATCGATGAAGAACG--------CAGCGAAATGCGATACGTAGTGTGAATT-GCAG-AATTCAGTGAATCATCGAATCTTTGAACGCACATTGCGCCCTTTGGTATTCCAAAGGGC-ATGCCTGTTCGAGCGTCATTTGTACCCTCAAGC-TTTGCT-TGGTG------TTGGGCG------T-TTTTGTCTCC------CTCTTT-----GCTGGGAG--------ACTCG-CCTTAAAACG--------ATTGGCA-GCCGGCC-------TACTGG-TTTCGGAGCGC-AGCACATATTTTGCACTCTGT--ATCAGG-A-GAAA------AGGA-CGGTAAT-CCATC-AAG-ACTCTTACGATTTTTAACT--------TTTGACCTCGG-ATCAGGTAGG-GATACCCGCTGAAC
>Bipolaris_oryzae_(FJ746665.1)__
------GGATCATT-ACAC-AA--CAAA-ATATG-AA-----GG-CCTGGCTTTCGCGGC--------CGGC-TGAAGTA--TTTTTT-----------TCACCCATGTC-----------TTTTGCGCACTTG-TTGTT---TCCTGGGCGGG-TTCGCCCGCCA---------CCAGGACCAAACCATAAACCT--TTTTTTCT---TATGCAGTTTCCATCAGCGTCAGTAAAAA-CAATGT----AATT-ATTACAACTTTCAACAACGGATCTCTTGG-TTCTGGCATCGATGAAGAACG--------CAGCGAAATGCGATACGTAGTGTGAATT-GCAG-AATTCAGTGAATCATCGAATCTTTGAACGCACATTGCGCCCTTTGGTATTCCAAAGGGC-ATGCCTGTTCGAGCGTCATTTGTACCTTCAAGC-TTTGCT-TGGTG------TTGGGCG----TTT-TTTTGTCTCC------CTCTTT------CTGGGAG--------ACTCG-CCTTAAAACG--------ATTGGCA-GCCGGCC-------TACTGG-TTTCGGAGCGC-AGCACATTTTTTGCGCTTTGT--ATCAGG-A-GAAA------AGGA-CGGTACT-CCATC-AAG-ACTCT--ACATTTTTCACT--------TTTGACCTCGG-ATCAGGTAG----------------
>Bipolaris_sorokiniana__(JQ753978.1)_
----------------------------------------------------------------------------------------------------CACCCATGTC-----------TTTTGCGCACTTG-TTGTT---TCCTGGGCGGG-TTCGCCCGCCA---------CCAGGACCAAACCATAAACC----TTTTTTT---TATGCAGTTGCAATCAGCGTCAGTAAAAA-CAATGT----AATT-ATTACAACTTTCAACAACGGATCTCTTGG-TTCTGGCATCGATGAAGAACG--------CAGCGAAATGCGATACGTAGTGTGAATT-GCAG-AATTCAGTGAATCATCGAATCTTTGAACGCACATTGCGCCCTTTGGTATTCCAAAGGGC-ATGCCTGTTCGAGCGTCATTTGTACCTTCAAGC-TTTGCT-TGGTG------TTGGGCG-----TT-TTTTGTCTCC------CTCTTT------CTGGGAG--------ACTCG-CCTTAAAACG--------ATTGGCA-GCCGGCC-------TACTGG-TTTCGGAGCGC-AGCACATATTTTGCGCTTTGT--ATCAGG-A-GAAA------AGGA-CGGTAAT-CCATC-AAG-ACTCT--ACATTTTTAACT--------TTTGACCTCGG-ATCAGGTA-----------------
>Bipolaris_zeicola_(KJ909788.1)_
-CGGAGGGATCATT-ACAC-AA--CAAA-ATATG-AA-----GG-CCCTGGCTTCGCGGC--------CGGC-TGAAATA---TTTTT-----------TCACCCATGTC-----------TTTTGCGCACTTG-TTGTT---TCCTGGGCGGG-TTTGCCCGCCA---------CCAGGACCAAACCATAAACC---TTTTTTTT---TATGCAGTTACCATCAGCGTCAGTAAAAA-CAATGT----AATTAATTACAACTTTCAACAACGGATCTCTTGG-TTCTGGCATCGATGAAGAACG--------CAGCGAAATGCGATACGTAGTGTGAATT-GCAG-AATTCAGTGAATCATCGAATCTTTGAACGCACATTGCGCCCTTTGGTATTCCAAAGGGC-ATGCCTGTTCGAGCGTCATTTGTACCTTCAAGC-TTTGCT-TGGTG------TTGGGCG------T-TTTTGTCTCC------CTCTTT------CTGGGAG--------ACTCG-CCTTAAAACG--------ATTGGCA-GCCGGCC-------TACTGG-TTTCGGAGCGC-AGCACATAATTTGCGCTTTGT--ATCAGG-A-GAAA------AGGA-CGGTAAT-CCATC-AAG-ACTCT--AGATTTTTAACT--------TTTGACCTCGG-ATCAGGTA-----------------
>Bipolaris_sp._INNK1_(GU046562.1)_(Biocontrol)
-------------T-AC-C-AA--CAAA-ATATG-AA-----GG--CCTGGCTTCACGGC--------CGGC-TGAAATA---TTTTT-----------TCACCCATGTC-----------TTTTGCGCACTTG-TTGTT---TCCTGGGCGGG-TTCGCCCGCCA---------CCAGGACCAAACCATAAACC----TTTTTTT---TATGCAGTTACCATCAGCGTCAGTAAAAA-CAATGT----AATTAATTACAACTTTCAACAACGGATCTCTTGG-TTCTGGCATCGATGAAGAACG--------CAACGAAATGCGATACGTAGTGTGAATT-GCAG-AATTCAGTGAATCATCGAATCTTTGAACGCACATTGCGCCCTTTGGTATTCCAAAGGGC-ATGCCTGTTCGAGCGTCATTTGTACCTTCAAGC-TTTGCT-TGGTG------TTGGGTG------T-TTTTGTCTCC------CTCTTT------CTGGGAG--------ACTCG-CCTTAAAACG--------ATTGGCA-GCCGGCC-------TACTGG-TTTCGGAGCGC-AGCACATAATTTGCGCTTTGT--ATCAGG-A-GAAA------AGGA-CGGTAAT-CCATC-AAG-ACTCT--ACATTTTTCACT--------TTTGACCTCGG-ATCAGGTAGG-GATACCCGCTGAAC
>Bipolaris_zeicola_(KM230397.1)
----------------------------------------------------------------------------------------------------CACCCATGTC-----------TTTTGCGCACTTG-TTGTT---TCCTGGGCGGG-TTTGCCCGCCA---------CCAGGACCAAACCATAAACC---TTTTTTTT---TATGCAGTTACCATCAGCGTCAGTAAAAA-CAATGT----AATTAATTACAACTTTCAACAACGGATCTCTTGG-TTCTGGCATCGATGAAGAACG--------CAGCGAAATGCGATACGTAGTGTGAATT-GCAG-AATTCAGTGAATCATCGAATCTTTGAACGCACATTGCGCCCTTTGGTATTCCAAAGGGC-ATGCCTGTTCGAGCGTCATTTGTACCTTCAAGC-TTTGCT-TGGTG------TTGGGCG------T-TTTTGTCTCC------CTCTTT------CTGGGAG--------ACTCG-CCTTAAAACG--------ATTGGCA-GCCGGCC-------TACTGG-TTTCGGAGCGC-AGCACATAATTTGCGCTTTGT--ATCAGG-A-GAAA------AGGA-CGGTAAT-CCATC-AAG-ACTCT--AGATTTTTAACT--------TTTGACCTCGG-ATCAGGTAGG-GATACCCGCTGAAC
>Bipolaris_zeicola_(KM230398.1)_
----------------------------------------------------------------------------------------------------CACCCATGTC-----------TTTTGCGCACTTG-TTGTT---TCCTGGGCGGG-TTTGCCCGCCA---------CCAGGACCAAACCATAAACC---TTTTTTTT---TATGCAGTTACCATCAGCGTCAGTAAAAA-CAATGT----AATTAATTACAACTTTCAACAACGGATCTCTTGG-TTCTGGCATCGATGAAGAACG--------CAGCGAAATGCGATACGTAGTGTGAATT-GCAG-AATTCAGTGAATCATCGAATCTTTGAACGCACATTGCGCCCTTTGGTATTCCAAAGGGC-ATGCCTGTTCGAGCGTCATTTGTACCTTCAAGC-TTTGCT-TGGTG------TTGGGCG------T-TTTTGTCTCC------CTCTTT------CTGGGAG--------ACTCG-CCTTAAAACG--------ATTGGCA-GCCGGCC-------TACTGG-TTTCGGAGCGC-AGCACATAATTTGCGCTTTGT--ATCAGG-A-GAAA------AGGA-CGGTAAT-CCATC-AAG-ACTCT--AGATTTTTAACT--------TTTGACCTCGG-ATCAGGTAGG-GATACCCGCTGAAC
>Cochliobolus_sativus_str(JQ753978.1)_
-CGGAGGGATCATT-ACAC-AA--CAAA-ATATG-AA-----GG--CCTGGCTTCGCGGC--------CGGC-TGAAGTATTTTTTTT-----------TCACCCATGTC-----------TTTTGCGCACTTG-TTGTT---TCCTGGGCGGG-TTCGCCCGCCA---------CCAGGACCAAACCATAAACCT--TTTTTTTT---TATGTAGTTGCAATCAGCGTCAGTAAAAA-CAATGT----AATT-ATTACAACTTTCAACAACGGATCTCTTGG-TTCTGGCATCGATGAAGAACG--------CAGCGAAATGCGATACGTAGTGTGAATT-GCAG-AATTCAGTGAATCATCGAATCTTTGAACGCACATTGCGCCCTTTGGTATTCCAAAGGGC-ATGCCTGTTCGAGCGTCATTTGTACCTTCAAGC-TTTGCT-TGGTG------TTGGGCG------T-TTTTGTCTCT------CGTTCT-------CGGGAG--------ACTCG-CCTTAAAACG--------ATTGGCA-GCCGGCC-------TACTGG-TTTCGGAGCGC-AGCACATATTTTGCGCTTTGT--ATCAGG-A-GAAA------AGGA-CGGTAAT-CCATC-AAG-ACT---ACATTTTTTAACT--------TTTGACCTCGG-ATCAGGTAGAGGATACCCGCTGAAC
>Bipolaris_sp._UFMGCB_555_(EU684269.1)_(endophytes)
---------------------------------------------------------------------------------------------------------------------------------------TGGTT---TCCCTGGCGGGTTTCGCCCGCCA--------CCCAGGACCAAACCATAAACC----TTTT--T---TAAGCAGTTGCTATCAGCGTCAGTAAAAA-CAATGT----AATT-ATTACAACTTTCAACAACGGATCTCTTGG-TTCTGGCATCGATGAAGAACG--------CAGCGAAATGCGATACGTAGTGTGAATTCGCAG-AATTCAGTGAATCATCGAATCTTTGAACGCACATTGCGCCCTTTGGTATTCCAAAGGGC-ATGCCTGTTCGAGCGTCATTTGTACCTTCAAGC-TTTGCT-TGGTG------TTGGGCG------T-TTTTGTCTCT------TTT---------CTGGGAG--------ACTCGCCCTTAAAACG--------ATTGGCA-GCCGGCC-------TACTGG-TTTCGGAGCGC-AGCACATATTTTGCGCTTTGT--ATCAGG-A-GAAA------AGGA-CGGTAAT-C--TT-AAG-ACTCT--GCATCTTACA-----------------------------------------------
>Bipolaris_sp._(KY800380.1)_
-CGGAGGGATCATT-ACACAAA--TACA-ATATG-AA-----GG---C-TT-----------------CGGC-TGGATTA----TTTA---------TTTCACCCTTGTC-----------TTTTGCGCACTTG-TTGTT---TCCTGGGCGGG-TTCGCCCGCCA---------CCAGGACCACACCATAAACC---TTTTT--T---TATGCAGTTGCAGTCAGCGTCAGTATAAC-AAATGT---AAATCATTTACAACTTTCAACAACGGATCTCTTGG-TTCTGGCATCGATGAAGAACG--------CAGCGAAATGCGATACGTAGTGTGAATT-GCAG-AATTCAGTGAATCATCGAATCTTTGAACGCACATTGCGCCCTTTGGTATTCCAAAGGGC-ATGCCTGTTCGAGCGTCATTTGTACCCTCAAGC-TTTGCT-TGGTG------TTGGGCG-----TCTTTTTGTCTTT------GGCTC------GCCCAGAG--------ACTCG-CCTTAAAACG--------ATTGGCA-GCCGGCC-------TCCTGG-TTTCGCAGCGC-AGCACAT-TTTTGCGC-TTGC-AATCAGC-ATATAG------AGGT-TGGCAAT-CCATC-AAG-AC-----TTTTTTTTTACC--------TTTGACCTCGG-ATCAGGTAGG-GATACCCGCTGAAC
>Curvularia_petersonii_(MH414905.1)_(endophyte)
-CGGAGGGATCATT-ACACAAA--TACA-ATATG-AA-----GG---C-TT-----------------CGGC-TGGATTA----TTTA---------TTTCACCCTTGTC-----------TTTTGCGCACTTG-TTGTT---TCCTGGGCGGG-TTCGCCCGCCA---------CCAGGACCACACCATAAACC----TTTT--T---TGTTTAA-TGCATTCAGCGTCAGTATAAC-AAATGT---AAATCATTTACAACTTTCAACAACGGATCTCTTGG-TTCTGGCATCGATGAAGAACG--------CAGCGAAATGCGATACGTAGTGTGAATT-GCAG-AATTCAGTGAATCATCGAATCTTTGAACGCACATTGCGCCCTTTGGTATTCCAAAGGGC-ATGCCTGTTCGAGCGTCATTTGTACCCTCAAGC-TTTGCT-TGGTG------TTGGGCG--------TCTTGTCTTTGTT--------------CTCCAAAG--------ACTCG-CCTTAAAACG--------ATTGGCA-GCCGGCC-------TCCTGG-TTTCGCAGCGC-AGCACAA-TTTTGCGC-TTGC-AATCAGC-A-ACAG------AGGT-TGGCACT-CCATC-AAG-ACT----TTTTTTCTTACG--------TTTGACCTCGG-ATCAGGTAGG-GATACCCGCTGAAC
>Bipolaris_sp._CC08-(JX960591.1)_(Biocontrol)
-CGGAGGGATCATT-ACACAAA--TAAC-ATATG-AA-----GG---C-TGTAC-GCGGC-TCTGCTGCGGC-TGGATTA----TTTAT--------TTTCACCCTTGTC-----------TTTTGCGCACTTG-TTGTT---TCCTGGGCGGG-TTCGCCCGCCA---------CCAGGACCACATGATAAACC----TTTT--T---TATGCAGTTGCAATCAGCGTCAGTACAACAAAATGT---AAATCATTTACAACTTTCAACAACGGATCTCTTGG-TTCTGGCATCGATGAAGAACG--------CAGCGAAATGCGATACGTAGTGTGAATT-GCAG-AATTCAGTGAATCATCGAATCTTTGAACGCACATTGCGCCCTTTGGTATTCCAAAGGGC-ATGCCTGTTCGAGCGTCATTTGTACCCTCAAGC-TTTGCT-TGGTG------TTGGGCG--------TCTTGTCTTT------GCTC-------CGCCAAAG--------ACTCG-CCTTAAAACG--------ATTGGCA-GCCGGCC-------TACTGG-TTTCGCAGCGC-AGCACAT-TTTTGCGC-TTGC-AATCAGC-A-AAAG------AGGA-CGGCACT-CCATC-AAG-AC------TCCTTCTCACG--------TTTGACCTCGG-ATCAGGTAGG-GATACCCGCTGAAC
>MH864700.1_Curvularia_akaiiensis_(unknown)
-CGGAGGGATCATT-ACACAAA--TAAC-ATATG-AA-----GG---C-TGTAC-GCGGC-TCTGCTGCGGC-TGGATTA----TTTAT--------TTTCACCCTTGTC-----------TTTTGCGCACTTG-TTGTT---TCCTGGGCGGG-TTCGCCCGCCA---------CCAGGACCACATGATAAACC----TTTT--T---TATGCAGTTGCAATCAGCGTCAGTACAACAAAATGT---AAATCATTTACAACTTTCAACAACGGATCTCTTGG-TTCTGGCATCGATGAAGAACG--------CAGCGAAATGCGATACGTAGTGTGAATT-GCAG-AATTCAGTGAATCATCGAATCTTTGAACGCACATTGCGCCCTTTGGTATTCCAAAGGGC-ATGCCTGTTCGAGCGTCATTTGTACCCTCAAGC-TTTGCT-TGGTG------TTGGGCG--------TCTTGTCTTT------GCTC-------CGCCAAAG--------ACTCG-CCTTAAAACG--------ATTGGCA-GCCGGCC-------TACTGG-TTTCGCAGCGC-AGCACAT-TTTTGCGC-TTGC-AATCAGC-A-AAAG------AGGA-CGGCACT-CCATC-AAG-AC------TCCTTCTCACG--------TTTGACCTCGG-ATCAGGTAGG-GATACCCGCTGAAC
>MH864701.1_Curvularia_akaii_(unknown)
-CGGAGGGATCATT-ACACAAA--TAAC-ATATG-AA-----GG---CTTGTAC-GCGGC-TCTGCTGCGGC-TGGATTA----TTTAT--------TTTCACCCTTGTC-----------TTTTGCGCACTTG-TTGTT---TCCTGGGCGGG-TTCGCCCGCCA---------CCAGGACCACATGATAAACC----TTTT--T---TATGCAGTTGCAATCAGCGTCAGTACAACAAAATGT---AAATCATTTACAACTTTCAACAACGGATCTCTTGG-TTCTGGCATCGATGAAGAACG--------CAGCGAAATGCGATACGTAGTGTGAATT-GCAG-AATTCAGTGAATCATCGAATCTTTGAACGCACATTGCGCCCTTTGGTATTCCAAAGGGC-ATGCCTGTTCGAGCGTCATTTGTACCCTCAAGC-TTTGCT-TGGTG------TTGGGCG--------TCTTGTCTTT------GCTC-------CGCCAAAG--------ACTCG-CCTTAAAACG--------ATTGGCA-GCCGGCC-------TACTGG-TTTCGCAGCGC-AGCACAT-TTTTGCGC-TTGC-AATCAGC-A-AAAG------AGGA-CGGCACT-CCATC-AAG-AC------TCCTTCTCACG--------TTTGACCTCGG-ATCAGGTAGG-GATACCCGCTGAAC
>MH864703.1_Curvularia_akaii_(unknown)
-CGGAGGGATCATT-ACACAAA--TAAC-ATATG-AA-----GG---CTTGTAC-GCGGC-TCTGCTGCGGC-TGGATTA----TTTAT--------TTTCACCCTTGTC-----------TTTTGCGCACTTG-TTGTT---TCCTGGGCGGG-TTCGCCCGCCA---------CCAGGACCACATGATAAACC----TTTT--T---TATGCAGTTGCAATCAGCGTCAGTACAACAAAATGT---AAATCATTTACAACTTTCAACAACGGATCTCTTGG-TTCTGGCATCGATGAAGAACG--------CAGCGAAATGCGATACGTAGTGTGAATT-GCAG-AATTCAGTGAATCATCGAATCTTTGAACGCACATTGCGCCCTTTGGTATTCCAAAGGGC-ATGCCTGTTCGAGCGTCATTTGTACCCTCAAGC-TTTGCT-TGGTG------TTGGGCG--------TCTTGTCTTT------GCTC-------CGCCAAAG--------ACTCG-CCTTAAAACG--------ATTGGCA-GCCGGCC-------TACTGG-TTTCGCAGCGC-AGCACAT-TTTTGCGC-TTGC-AATCAGC-A-AAAG------AGGA-CGGCACT-CCATC-AAG-AC------TCCTTCTCACG--------TTTGACCTCGG-ATCAGGTAGG-GATACCCGCTGAAC
>MH864702.1_Curvularia_akaii_(unknown)
-CGGAGGGATCATT-ACACAAA--TAAC-ATATG-AA-----GG---CTTGTAC-GCGGC-TCTGCTGCGGC-TGGATTA----TTTAT--------TTTCACCCTTGTC-----------TTTTGCGCACTTG-TTGTT---TCCTGGGCGGG-TTCGCCCGCCA---------CCAGGACCACATGATAAACC----TTTT--T---TATGCAGTTGCAATCAGCGTCAGTACAACAAAATGT---AAATCATTTACAACTTTCAACAACGGATCTCTTGG-TTCTGGCATCGATGAAGAACG--------CAGCGAAATGCGATACGTAGTGTGAATT-GCAG-AATTCAGTGAATCATCGAATCTTTGAACGCACATTGCGCCCTTTGGTATTCCAAAGGGC-ATGCCTGTTCGAGCGTCATTTGTACCCTCAAGC-TTTGCT-TGGTG------TTGGGCG--------TCTTGTCTTT------GCTC-------CGCCAAAG--------ACTCG-CCTTAAAACG--------ATTGGCA-GCCGGCC-------TACTGG-TTTCGCAGCGC-AGCACAT-TTTTGCGC-TTGC-AATCAGC-A-AAAG------AGGA-CGGCACT-CCATC-AAG-AC------TCCTTCTCACG--------TTTGACCTCGG-ATCAGGTAGG-GATACCCGCTGAAC
>MH864704.1_Curvularia_akaii_(unknown)
-CGGAGGGATCATT-ACACAAA--TAAC-ATATG-AA-----GG---CTTGTAC-GCGGC-TCTGCTGCGGC-TGGATTA----TTTAT--------TTTCACCCTTGTC-----------TTTTGCGCACTTG-TTGTT---TCCTGGGCGGG-TTCGCCCGCCA---------CCAGGACCACATGATAAACC----TTTT--T---TATGCAGTTGCAATCAGCGTCAGTACAACAAAATGT---AAATCATTTACAACTTTCAACAACGGATCTCTTGG-TTCTGGCATCGATGAAGAACG--------CAGCGAAATGCGATACGTAGTGTGAATT-GCAG-AATTCAGTGAATCATCGAATCTTTGAACGCACATTGCGCCCTTTGGTATTCCAAAGGGC-ATGCCTGTTCGAGCGTCATTTGTACCCTCAAGC-TTTGCT-TGGTG------TTGGGCG--------TCTTGTCTTT------GCTC-------CGCCAAAG--------ACTCG-CCTTAAAACG--------ATTGGCA-GCCGGCC-------TACTGG-TTTCGCAGCGC-AGCACAT-TTTTGCGC-TTGC-AATCAGC-A-AAAG------AGGA-CGGCACT-CCATC-AAG-AC------TCCTTCTCACG--------TTTGACCTCGG-ATCAGGTAGG-GATACCCGCTGAAC
>MH862253.1_Curvularia_heteropogonis_(leaf)
--------ATCATT-ACACAAA--TAAC-ATATG-AA-----GG---C-TGTAC-GCGGC-TCTGCTGAGGC-TGGATTA----TTTA---------TTTCACCCTTGTC-----------TTTTGCGCACTTG-TTGTT---TCCTGGGCGGG-TTCGCCCGCCA---------CCAGGACCACACGATAAACC----TTTT--T---TATGCAGTTGCAATCCGCGTCAGTACAACAAAATGT---AAATCATTTACAACTTTCAACAACGGATCTCTTGG-TTCTGGCATCGATGAAGAACG--------CAGCGAAATGCGATACGTAGTGTGAATT-GCAG-AATTCAGTGAATCATCGAATCTTTGAACGCACATTGCGCCCTTTGGTATTCCAAAGGGC-ATGCCTGTTCGAGCGTCATTTGTACCCTCAAGC-TTTGCT-TGGTG------TTGGGCG--------TCTTGTCTTT------GCTC-------CGCCAAAG--------ACTCG-CCTTAAAACG--------ATTGGCA-GCCGGCC-------TACTGG-TTTCGCAGCGC-AGCACAT-TTTTGCGC-TTGC-AACCAGCAA-AAAG------AGGA-CGGCACT-CCATC-AAG-AC------TCCTTCTCACG--------TTTGACC------------------------------
>MH856486.1_Curvularia_andropogonis(leaf)
-CGGAGGGATCATT-ACAC-AAATTAAC-ATATG-AA-----GG---C-TGTAC-GCGGCTTCTGCTGAGGCTTGGATTA----TTTAT--------TTTCACCCTTGTC-----------TTTTGCGCACTTG-TTGTT---TCCTGGGCGGG-TTCGCCCGCCA---------CCAGGACCACATGATAAACC----TTTT--T---TATGCAGTTGCAATCAGCGTCAGTACAACAAAATGT---AAATCATTTACAACTTTCAACAACGGATCTCTTGG-TTCTGGCATCGATGAAGAACG--------CAGCGAAATGCGATACGTAGTGTGAATT-GCAG-AATTCAGTGAATCATCGAATCTTTGAACGCACATTGCGCCCTTTGGTATTCCAAAGGGC-ATGCCTGTTCGAGCGTCATTTGTACCCTCAAGC-TTTGCT-TGGTG------TTGGGCG--------TCTTGTCTTT------GCTC-------CGCCAAAG--------ACTCG-CCTTAAAACG--------ATTGGCA-GCCGGCC-------TACTGG-TTTCGCAGCGC-AGCACAT-TTTTGCGC-TTGC-AATCAGC-A-AAAG------AGGA-CGGCACTTCCATC-AAG-AC-----TTCCTTCTCACG---------TTGACCTCGG-ATCAGGTAGG-GATACCCGCTGAAC
>MH859838.1_Curvularia_deightonii_(plant)
-CGGAGGGATCATT-ACAC-AA--TAAC-ATATG-AA-----GG---C-TGTAC-GCGGC-TCTGCTGAGGC-TGGATTA----TTTA---------TTTCACCCTTGTC-----------TTTTGCGCACTTG-TTGTT---TCCTGGGCGGG-TTCGCCCGCCA---------CCAGGACCACATGATAAACC---TTTTT--T---TATGCAGTTGCAATCAGCGTCAGTACAACAAAATGT---AAATCATTTACAACTTTCAACAACGGATCTCTTGG-TTCTGGCATCGATGAAGAACG--------CAGCGAAATGCGATACGTAGTGTGAATT-GCAG-AATTCAGTGAATCATCGAATCTTTGAACGCACATTGCGCCCTTTGGTATTCCAAAGGGC-ATGCCTGTTCGAGCGTCATTTGTACCCTCAAGC-TTTGCT-TGGTG------TTGGGCG--------TCTTGTCTTT------GCTC-------TCCCAAAG--------ACTCG-CCTTAAAACG--------ATTGGCA-GCCGGCC-------TACTGG-TTTCGCAGCGC-AGCACGT-TTTTGCGC-TTGC-AATCAGC-A-AAAG------AGGA-CGGCACT-CCATC-AAG-AC-----TCCTTTCTCACG---------TTGACCTCGG-ATCAGGTAGG-GATACCCGCTGAAC
>Curvularia_gladioli_(HG778987.1)__(endophyte)
-CGGAGGGATCATT-ACAC-AA--TAAC-ATATG-AA-----GG---C-TGTAC-GCGGC-C-TGCTGAGGC-TGGATTA----TTTA----------TTTACCCTTGTC-----------TTTTGCGCACTTG-TTGTT---TCCTGGGCGGG-TTCGCTCGCCT---------CCAGGACCACATCATAAACC---TTTTT--T---TATGCAGTTGCCATCAGCGTCAGTACAAC-AAATGT---AAATCATTTACAACTTTCAACAACGGATCTCTTGG-TTCTGGCATCGATGAAGAACG--------CAGCGAAATGCGATACGTAGTGTGAATT-GCAG-AATTCAGTGAATCATCGAATCTTTGAACGCACATTGCGCCCTTTGGTATTCCAAAGGGC-ATGCCTGTTCGAGCGTCATTTGTACCCTCAAGC-TTTGCT-TGGTG------TTGGGCG--------TCTTGTCTTT------TGGCTT-----GCCCAAAG--------ACTCG-CCTTAAAACG--------ATTGGCA-GCCGGCC-------TACTGG-TTTCGCAGCGC-AGCACAT-TTTTGCGC-TTGC-AATCAGC-A-AAAG------AGGA-CGGCACT-CCATC-AAG-AC------TCCTTCTCACG--------TTTGACCTCGG-ATCAGGTAGG-GATACCCGCTGAAC
>Curvularia_ischaemi_(JX256428.1)__(endophyte)
--------------------------------------------------------------------AGGC-TGGATTA----TTTA----------TTTACCCTTGTC-----------TTTTGCGCACTTG-TTGTT---TCCTGGGCGGG-TTCGCTCGCCT---------CCAGGACCACATCATAAACC---TTTTT--T---TATGCAGTTGCCATCAGCGTCAGTACAAC-AAATGT---AAATCATTTACAACTTTCAACAACGGATCTCTTGG-TTCTGGCATCGATGAAGAACG--------CAGCGAAATGCGATACGTAGTGTGAATT-GCAG-AATTCAGTGAATCATCGAATCTTTGAACGCACATTGCGCCCTTTGGTATTCCAAAGGGC-ATGCCTGTTCGAGCGTCATTTGTACCCTCAAGC-TTTGCT-TGGTG------TTGGGCG--------TCTTGTCTTT------TGGCTT-----GCCCAAAG--------ACTCG-CCTTAAAACG--------ATTGGCA-GCCGGCC-------TACTGG-TTTCGCAGCGC-AGCACAT-TTTTGCGC-TTGC-AATCAGC-A-AAAG------AGGA-CGGCACT-CCATC-AAG-AC------TCCTTCTCACG--------TTTGACCTCGG-ATCAGGTAGG-GATACCCGCTGAAC
>MH855614.1_Curvularia_pallescens(air)
-CGGAGGGATCATT-ACAC-AA--TAAC-ATATG-AA-----GG---C-TGTAC-GCGGC-C-TGCTGAGGC-TGGATTA----TTTA----------TTCACCCTTGTC-----------TTTTGCGCACTTG-TTGTT---TCCTGGGCGGG-TTCGCCCGCCG---------CCAGGACCACACCATAAACC---TTTTT--T---TATGCAGTTGCAATCAGCGTCAGTACAAC-AAATGT---AAATCATTTACAACTTTCAACAACGGATCTCTTGG-TTCTGGCATCGATGAAGAACG--------CAGCGAAATGCGATACGTAGTGTGAATT-GCAG-AATTCAGTGAATCATCGAATCTTTGAACGCACATTGCGCCCTTTGGTATTCCAAAGGGC-ATGCCTGTTCGAGCGTCATTTGTACCCTCAAGC-TTTGCT-TGGTG------TTGGGCG--------TCTTGTCTTT------TGGCTC-----GCCCAAAG--------ACTCG-CCTCAAAACG--------ATTGGCA-GCCGGCC-------TACTGG-TTTCGCAGCGC-AGCACAT-TTTTGCGC-TTGC-AATCAGC-A-AAAG------AGGA-CGGCACT-CCATC-AAG-AC------TCCTTCTCACG--------TTTGACCTCGG-ATCAGGTAGG-GATACCCGCTGAAC
>MH856585.1_Curvularia_pallescens_(unknown)
-CGGAGGGATCATT-ACAC-AA--TAAC-ATATG-AA-----GG---C-TGTAC-GCGGC-C-TGCTGAGGC-TGGA-TA----TTTA----------TTCACCCTTGTC-----------TTTTGCGCACTTG-TTGTT---TCCTGGGCGGG-TTCGCCCGCCG---------CCAGGACCACACCATAAACC---TTTTT--T---TATGCAGTTGCAATCAGCGTCAGTACAAC-AAATGT---AAATCATTTACAACTTTCAACAACGGATCTCTTGG-TTCTGGCATCGATGAAGAACG--------CAGCGAAATGCGATACGTAGTGTGAATT-GCAG-AATTCAGTGAATCATCGAATCTTTGAACGCACATTGCGCCCTTTGGTATTCCAAAGGGC-ATGCCTGTTCGAGCGTCATTTGTACCCTCAAGC-TTTGCT-TGGTG------TTGGGCG--------TCTTGTCTTT------TGGCTC-----GCCCAAAG--------ACTCG-CCTCAAAACG--------ATTGGCA-GCCGGCC-------TACTGG-TTTCGCAGCGC-AGCACAT-TTTTGCGC-TTGC-AATCAGC-A-AAAG------AGGA-CGGCACT-CCATC-AAG-AC------TCCTTCTCACG--------TT-----------------------------------
>MH858448.1_Curvularia_trifolii_(plant
-CGGAGGGATCATT-ACAC-AA--TAAC-ATATG-AA-----GG---C-TGTAC-GCGGC-C-TGCTGAGGC-TGGATTA----TTTA----------TTCACCCTTGTC-----------TTTTGCGCACTTG-TTGTT---TCCTGGGCGGG-TTCGCCCGCCG---------CCAGGACCACACCATAAACC---TTTTT--T---TATGCAGTTGCAATCAGCGTCAGTACAAC-AAATGT---AAATCATTTACAACTTTCAACAACGGATCTCTTGG-TTCTGGCATCGATGAAGAACG--------CAGCGAAATGCGATACGTAGTGTGAATT-GCAG-AATTCAGTGAATCATCGAATCTTTGAACGCACATTGCGCCCTTTGGTATTCCAAAGGGCAATGCCTGTTCGAGCGTCATTTGTACCCTCAAGC-TTTGCT-TGGTG------TTGGGCG--------TCTTGTCTTT------TGGCTC-----GCCCAAAG--------ACTCG-CCTCAAAACG--------ATTGGCA-GCCGGCC-------TACTGG-TTTCGCAGCGC-AGCACAT-TTTTGCGC-TTGC-AATCAGC-A-AAAG------AGGA-CGGCACT-CCATC-AAG-AC------TCCTTCTCACG---------TCGACCTCGG-ATCAGGTAGG-GATACCCGCTGAAC
>Curvularia_sp._(MF139088.1)_(endophyte)
---------------------------------------------------------------------GGC-TGGATTA----TTTA----------TTTACCCTTGTC-----------TTTTGCGCACTTG-TTGTT---TCCTGGGCGGG-TTCGCCCGCCG---------CCAGGACCACACCATAAACC---TTTTT--T---TATGCAGTTGCAATCAGCGTCAGTACAAC-AAATGT---AAATCATTTACAACTTTCAACAACGGATCTCTTGG-TTCTGGCATCGATGAAGAACG--------CAGCGAAATGCGATACGTAGTGTGAATT-GCAG-AATTCAGTGAATCATCGAATCTTTGAACGCACATTGCGCCCTTTGGTATTCCAAAGGGC-ATGCCTGTTCGAGCGTCATTTGTACCCTCAAGC-TTTGCT-TGGTG------TTGGGCG-----TC--TTTGTCTTT------TGGCTC-----GCCTCGAG--------ACTCG-CCTTAAAACG--------ATTGGCA-GCCGGCC-------TACTGG-TTTCGCAGCGC-AGCACAT-TTTTGCGC-TTGC-AATCAGC-A-AAAG------AGGA-CGGCACT-CCATC-AAG-AC------TCCTTCTCACG--------TTTGACCTCGG-ATCAGGTA-----------------
>Curvularia_trifolii_(HG779023.1)_(endophyte)
-CGGAGGGATCATT-ACAC-AA--TAAC-ATATG-AA-----GG---C-TGCAC-GCGGC-C-TGCTGAGGC-TGGATTA----TTTA----------TTTACCCTTGTC-----------TTTTGCGCACTTG-TTGTT---TCCTGGGCGGG-TTCGCCCGCCG---------CCAGGACCACACCATAAACC---TTTTT--T---TATGCAGTTGCAATCAGCGTCAGTACAAC-AAATGT---AAATCATTTACAACTTTCAACAACGGATCTCTTGG-TTCTGGCATCGATGAAGAACG--------CAGCGAAATGCGATACGTAGTGTGAATT-GCAG-AATTCAGTGAATCATCGAATCTTTGAACGCACATTGCGCCCTTTGGTATTCCAAAGGGC-ATGCCTGTTCGAGCGTCATTTGTACCTTCAAGC-TTTGCT-TGGTG------TTGGGCG-----TC-TTTTGTCTTT------TGGCTC-----GCCTAGAG--------ACTCG-CCTTAAAACG--------ATTGGCA-GCCGGCC-------TACTGG-TTTCGCAGCGC-AGCACAT-TTTTGCGC-TTGC-AATCAGC-A-AAAG------AGGA-CGGCACT-CCATC-AAG-AC------TCCTTCTCACG--------TTTGACCTCGG-ATCAGGTAGG-GATACCCGCTGAAC
>MH857429.1_Curvularia_trifolii_f._gladioli(plant)
-CGGAGGGATCATT-ACAC-AA--TAAC-ATATG-AA-----GG---C-TGCAC-GCGGC-C-TGCTGAGGC-TGGATTA----TTTA----------TTTACCCTTGTC-----------TTTTGCGCACTTG-TTGTT---TCCTGGGCGGG-TTCGCCCGCCG---------CCAGGACCACACCATAAACC---TTTTT--T---TATGCAGTTGCAATCAGCGTCAGTACAAC-AAATGT---AAATCATTTACAACTTTCAACAACGGATCTCTTGG-TTCTGGCATCGATGAAGAACG--------CAGCGAAATGCGATACGTAGTGTGAATT-GCAG-AATTCAGTGAATCATCGAATCTTTGAACGCACATTGCGCCCTTTGGTATTCCAAAGGGC-ATGCCTGTTCGAGCGTCATTTGTACCTTCAAGC-TTTGCT-TGGTG------TTGGGCG-----TC--TTTGTCTTT------TGGCTC-----GCCTAGAG--------ACTCG-CCTTAAAACG--------ATTGGCA-GCCGGCC-------TACTGG-TTTCGCAGCGC-AGCACAT-TTTTGCGC-TTGC-AATCAGC-A-AAAG------AGGA-CGGCACT-CCATC-AAG-AC------TCCTTCTCACG---------TTGACCTCGG-ATCAGGTAGG-GATACCCGCTGAAC
>MH857430.1_Curvularia_trifolii_(plant)
-CGGAGGGATCATT-ACAC-AA--TAAC-ATATG-AA-----GG---C-TGCAC-GCGGC-C-TGCTGAGGC-TGGATTA----TTTA----------TTTACCCTTGTC-----------TTTTGCGCACTTG-TTGTT---TCCTGGGCGGG-TTCGCCCGCCG---------CCAGGACCACACCATAAACC---TTTTT--T---TATGCAGTTGCAATCAGCGTCAGTACAAC-AAATGT---AAATCATTTACAACTTTCAACAACGGATCTCTTGG-TTCTGGCATCGATGAAGAACG--------CAGCGAAATGCGATACGTAGTGTGAATT-GCAG-AATTCAGTGAATCATCGAATCTTTGAACGCACATTGCGCCCTTTGGTATTCCAAAGGGC-ATGCCTGTTCGAGCGTCATTTGTACCTTCAAGC-TTTGCT-TGGTG------TTGGGCG-----TC--TTTGTCTTT------TGGCTC-----GCCTAGAG--------ACTCG-CCTTAAAACG--------ATTGGCA-GCCGGCC-------TACTGG-TTTCGCAGCGC-AGCACAT-TTTTGCGC-TTGC-AATCAGC-A-AAAG------AGGA-CGGCACT-CCATC-AAG-AC------TCCTTCTCACG---------TTGACCTCGG-ATCAGGTAGG-GATACCCGCTGAAC
>MH859193.1_Curvularia_robusta_(leaf)
-CGGAGGGATCATT-ACAC-AA--TAAC-ATATG-AA-----GG---C-TGTAC-GCGCA----------GC-TGGAGTA----TTTA-----------TTACCCTTGTC-----------TTTTGCGCACTTG-TTGTT---TCCTGGGCGGG-TCCGCCCGCCA---------CCAGGACCACACTATAAACC---TTTTT--T---TATGCAGTTGCAATCAGCGTCAGTACAAC-AAATGTA-AAAATCATTTACAACTTTCAACAACGGATCTCTTGG-TTCTGGCATCGATGAAGAACG--------CAGCGAAATGCGATACGTAGTGTGAATT-GCAG-AATTCAGTGAATCATCGAATCTTTGAACGCACATTGCGCCCTTTGGTATTCCAAAGGGC-ATGCCTGTTCGAGCGTCATTTGTACCCTCAAGC-TTTGCT-TGGTG------TTGGGCG-----TT--TTTGTCTTT------GGT--------TGCCAAAG--------ACTCG-CCTTAAAAGG--------ATTGGCA-GCCGGCC-------TACTGG-TTTCGCAGCGC-AGCACAT-TTTTGCGC-TTGC-AATCAGC-T-AAAC------AGGG-CGGCACT-CCATC-AAG-AC------TCCTTCTCACG---------TTGACCTCGG-ATCAGGTAGG-GATACCCGCTGAAC
>Curvularia_sp._DHE_5_(_(KT354967.1)
-------------------------------------------G---C-TGTAC-GCGGC----GCTGAGGC-TGGAGTA----TTTA----------TT-ACCCTTGTC-----------TTTTGCGCACTTG-TTGTT---TCCTGGGCGGG-TTCGCCCGCCA---------CCAGGACCACATGATAAACC---TTTTT--T---TATGCAGTTGCAATCAGCGTCAGTACAAC-AAATGT---AAATCATTTACAACTTTCAACAACGGATCTCTTGG-TTCTGGCATCGATGAAGAACG--------CAGCGAAATGCGATACGTAGTGTGAATT-GCAG-AATTCAGTGAATCATCGAATCTTTGAACGCACATTGCGCCCTTTGGTATTCCAAAGGGC-ATGCCTGTTCGAGCGTCATTTGTACCCTCAAGC-TTTGCT-TGGTG------TTGGGCG-----TT-TTTTGTCTTT------GGT--------CACCAAAG--------ACTCG-CCTTAAAAGG--------ATTGGCA-GCCGGCC-------TACTGG-TTTCGCAGCGC-AGCACAT-TTTTGCGC-TTGC-AATCAGC-A-AAAG------AGGA-CGGCACT-CCATC-AAG-AC------TCCTTCTTACG--------TTTGACCTCGG-ATCAGGTAGG-GATACCCGCTGAAC
>Bipolaris_sp._PSU-ES64_(JN116624.1)
-CGGAGGGATCATT-ACAC-AA--TACA-ATATG-AA-----GG---C-TG-------------TCCGCAGC-TGGAGTA---TTTTA-----------TTACCCTTGTC-----------TTTTGCGCACTTG-TTGTT---TCCTGGGCGGG-TTCGCTCGCCA---------CCAGGACCACCAAATAAACC----TTTT--T---TATGCAGTTGCAATCAGCGTCAGTACAAA-CAATGT---AAATCATTTACAACTTTCAACAACGGATCTCTTGG-TTCTGGCATCGATGAAGAACG--------CAGCGAAATGCGATACGTAGTGTGAATT-GCAG-AATTCAGTGAATCATCGAATCTTTGAACGCACATTGCGCCCTTTGGTATTCCAAAGGGC-ATGCCTGTTCGAGCGTCATTTGTACCCTCAAGC-TTTGCT-TGGTG------TTGGGCGT-------TTTTGTCTTT------GGTC-------GCCCAAAG--------ACTCG-CCTTAAAGTG--------ATTGGCA-GCCGGCC-T-----TTCTGG-TTTCGCAGCGC-AGCACAT-TTTTGCGC-TTGC-CATCAGC-------------AAAA-CGGCAAT-CCATC-AAG-CC------TCCTTCTCACG--------TTTGACCTCGG-ATCAGGTAGG-GATACCCGCTGAAC
>Curvularia_chiangmaiensis_(MF490814.1)__(endophyte)
-CGGAGGGATCATT-ACAC-AA--TACA-ATATG-AA-----GG---C-TG-------------TCCGCAGC-TGGAGTA---TTTTA-----------TTACCCTTGTC-----------TTTTGCGCACTTG-TTGTT---TCCTGGGCGGG-TTCGCTCGCCA---------CCAGGACCACCAAACAAACC----TTTT--T---TATGCAGTTGCAATCAGCGTCAGTACAAA-CAATGT---AAATCATTTACAACTTTCAACAACGGATCTCTTGG-TTCTGGCATCGATGAAGAACG--------CAGCGAAATGCGATACGTAGTGTGAATT-GCAG-AATTCAGTGAATCATCGAATCTTTGAACGCACATTGCGCCCTTTGGTATTCCAAAGGGC-ATGCCTGTTCGAGCGTCATTTGTACCCTCAAGC-TTTGCT-TGGTG------TTGGGCGT-------TTTTGTCTTT------GGTC-------GCCCAAAG--------ACTCG-CCTTAAAGTG--------ATTGGCA-GCCGGCC-T-----TTCTGG-TTTCGCAGCGC-AGCACAT-TTTTGCGC-TTGC-CATCAGC-------------AAAA-CGGCAAT-CCATC-AAG-CC------TCCTTCTCACG--------TTTGACCTCGG-ATCAGGTAGG-GATACCCGCTGAAC
>Curvularia_sorghina_(KJ415558.1)_(endophyte)
-----------------------------------------------------------------------------------------------------ACCCTTGTC-----------TTTTGCGCACTTG-TTGTT---TCCTGGGCGGG-TTCGCTCGCCA---------CCAGGACCACCAAATAAACC----TTTT--T---TATGCAGTTGCAATCAGCGTCAGTACAAA-CAATGT---AAATCATTTACAACTTTCAACAACGGATCTCTTGG-TTCTGGCATCGATGAAGAACG--------CAGCGAAATGCGATACGTAGTGTGAATT-GCAG-AATTCAGTGAATCATCGAATCTTTGAACGCACATTGCGCCCTTTGGTATTCCAAAGGGC-ATGCCTGTTCGAGCGTCATTTGTACCCTCAAGC-TTTGCT-TGGTG------TTGGGCG--------TTTTGTCTTT------GGTC-------GCCCAAAG--------ACTCG-CCTTAAAGTG--------ATTGGCA-GCCGGCC-T-----TTCTGG-TTTCGCAGCGC-AGCACAT-TTTTGCGC-TTG-------------------------------------------------------------------------------------------------------------
>MH864693.1_Curvularia_tropicalis_(plant)
-CGGAGGGATCATT-ACAC-AA--TACA-ATATG-AA-----GG---C-TG-------------TCCGCAGC-TGGAGTA----TTTA-----------TTACCCTTGTC-----------TTTTGCGCACTTG-TTGTT---TCCTGGGCGGG-TTCGCCCGCCA---------CCAGGACCACCCAATAAACC---TTTTT--T---TATGCAGTTGCAATCAGCGTCAGTATAAA-CAATGT---AAATCATTTACAACTTTCAACAACGGATCTCTTGG-TTCTGGCATCGATGAAGAACG--------CAGCGAAATGCGATACGTAGTGTGAATT-GCAG-AATTCAGTGAATCATCGAATCTTTGAACGCACATTGCGCCCTTTGGTATTCCAAAGGGC-ATGCCTGTTCGAGCGTCATTTGTACCCTCAAGC-TTTGCT-TGGTG------TTGGGCG--------TTTTGTCTTT------GGTC-------GCCCAAAG--------ACTCG-CCTTAAAACG--------ATTGGCA-GCCGGCCTT-----TTCTGG-TTTCGCAGCGC-AGCACAT-TTTTGCGC-TTGC-CATCAGC-------------AGAC-CGGCACT-CCATG-AAG-CC------TCCTTCTCACG--------TTTGACCTCGG-ATCAGGTAGG-GATACCCGCTGAAC
>Curvularia_beerburrumensis_(MH414894.1)__(endophyte)
-CGGAGGGATCATT-ACAC-AA--TAAC-ATATA-AA-----GG---C-TATAC-GCGGC----GCGGAGGC-TGGAGTA----TTTA-----------TCACCCTTGTC-----------GTTTGCGCACTTG-TTGTT---TCCTAGGCGGG-CTCGCCCGCCG---------CCAGGACCACATCATAACCC----TTTT--T---TATGCAGTTGCAATCAGCGTCAGTACAAC-TAATGT---AAATCATTTACAACTTTCAACAACGGATCTCTTGG-TTCTGGCATCGATGAAGAACG--------CAGCGAAATGCGATACGTAGTGTGAATT-GCAG-AATTCAGTGAATCATCGAATCTTTGAACGCACATTGCGCCCTTTGGTACTCCAAAGGGC-ATGCCTGTTCGAGCGTCATTTGTACCCTCAAGC-TTTGCT-TGGTG------TTGGGCG--------TTTTGTCTTT------GGTT-------ATCCAAAG--------ACTCG-CCTTAAAACG--------ATTGGCA-GCCGGCC-------TACTGG-TTTCGCAGCGC-AGCACAT-TTTTGCGC-TTGC-AATCAGC-A-AAAG------AGGA-CGGCACT-CCATC-AAG-AC------ACCTTCTCACG--------TTTGACCTCGG-ATCAG--------------------
>Curvularia_ovariicola_(MN688809.1)_(endophyte)
-CGGAGGGATCATT-ACAC-AA--TAAC-ATATG-AA-----GG---C-TGTAC-GCGGC----GCGGAGGC-TGGAGTA----TTTA-----------TCACCCTTGTC-----------GTTTGCGCACTTG-TTGTT---TCCTAGGCGGG-CTCGCCCGCCA---------CCAGGACCACATTATAACCC----TTTT--T---TATGCAGTTGCAATCAGCGTCAGTACAAC-CAATGT---AAATCATTTACAACTTTCAACAACGGATCTCTTGG-TTCTGGCATCGATGAAGAACG--------CAGCGAAATGCGATACGTAGTGTGAATT-GCAG-AATTCAGTGAATCATCGAATCTTTGAACGCACATTGCGCCCTTTGGTACTCCAAAGGGC-ATGCCTGTTCGAGCGTCATTTGTACCCTCAAGC-TTTGCT-TGGTG------TTGGGCG--------TTTTGTCTTT------GGTT-------GTCCAAAG--------ACTCG-CCTTAAAACG--------ATTGGCA-GCCGGCC-------TACTGG-TTTCGCAGCGC-AGCACAT-TTTTGCGC-TTGC-AGTCAGC-A-AAAG------AGGA-CGGCACT-CCATC-AAG-AC------ACCTTCTCACG--------TTTGACCTCGG-ATCAGGTAGG-GATACCCGCTGAAC
>MH862224.1_Curvularia_ovariicola_(plant)
-CGGAGGGATCATT-ACAC-AA--TAAC-ATATG-AA-----GG---C-TGTAC-GCGGC----GCGGAGGC-TGGAGTA----TTTA-----------TCACCCTTGTC-----------GTTTGCGCACTTG-TTGTT---TCCTAGGCGGG-CTCGCCCGCCA---------CCAGGACCACATTATAACCC----TTTT--T---TATGCAGTTGCAATCAGCGTCAGTACAAC-CAATGT---AAATCATTTACAACTTTCAACAACGGATCTCTTGG-TTCTGGCATCGATGAAGAACG--------CAGCGAAATGCGATACGTAGTGTGAATT-GCAG-AATTCAGTGAATCATCGAATCTTTGAACGCACATTGCGCCCTTTGGTACTCCAAAGGGC-ATGCCTGTTCGAGCGTCATTTGTACCCTCAAGC-TTTGCT-TGGTG------TTGGGCG--------TTTTGTCTTT------GGTT-------GTCCAAAG--------ACTCG-CCTTAAAACG--------ATTGGCA-GCCGGCC-------TACTGG-TTTCGCAGCGC-AGCACAT-TTTTGCGC-TTGC-AGTCAGC-A-AAAG------AGGA-CGGCACT-CCATC-AAG-AC------ACCTTCTCACG--------TTTGACCTCGG-ATCAGGTAGG-GATACCCGCTGAAC
>MH856512.1_Curvularia_ravenelii_(plant)
---------TCATT---AM-CA--TAAT-ATATA-AA-----GG---C-TACAC-GCGGC----GCGGAGGC-TGGAGTA----TTTA-----------TTACCCTTGTC-----------TTTTGCGCACTTG-TTGTT---TCCTGGGCGGG-TTTGCCCGCCA---------CCAGGACCCTATAAAAACC------TTT--T---TATGCAGTTGCAATCAGCGTCAGTATTAC-AAATGT---AAATCATTTACAACTTTCAACAACGGATCTCTTGG-TTCTGGCATCGATGAAGAACG--------CAGCGAAATGCGATACGTAGTGTGAATT-GCAG-AATTCAGTGAATCATCGAATCTTTGAACGCACATTGCGCCCTTTGGTATTCCAAAGGGC-ATGCCTGTTCGAGCGTCATTTGTACCCTCAAGC-TTTGCT-TGGTG------TTGGGCG-----TT-TTTTGTCTTT------GGTC--------GCCAAAG--------ACTCG-CCTTAAAACG--------ATTGGCA-GCCGGCC-------TACTGG-TTCCGCAGCGC-AGCACAT-TTTTGCGC-TTGC-AATCAGC-----AG------AGGA-CGGCACT-CCATC-AAG-AC------TCCTTCTCACG--------TTTGACCTCGG-ATCAGGTAGG-GATACCCGCTGAAC
>MH864371.1_Curvularia_crustacea_(unknown)
-CGGAGGGATCATT-ACAC-AA--TAAT-ATATA-AA-----GG---C-TACAC-GCGGC----GCGGAGGC-TGGAGTA----TTTA-----------TTACCCTTGTC-----------TTTTGCGCACTTG-TTGTT---TCCTGGGCGGG-TTTGCCCGCCA---------CCAGGACCCTATAAAAACC------TTT--T---TATGCAGTTGCAATCAGCGTCAGTATTAC-AAATGT---AAATCATTTACAACTTTCAACAACGGATCTCTTGG-TTCTGGCATCGATGAAGAACG--------CAGCGAAATGCGATACGTAGTGTGAATT-GCAG-AATTCAGTGAATCATCGAATCTTTGAACGCACATTGCGCCCTTTGGTATTCCAAAGGGC-ATGCCTGTTCGAGCGTCATTTGTACCCTCAAGC-TTTGCT-TGGTG------TTGGGCG-----TT-TTTTGTCTTT------GGTC--------GCCAAAG--------ACTCG-CCTTAAAACG--------ATTGGCA-GCCGGCC-------TACTGG-TTCCGCAGCGC-AGCACAT-TTTTGCGC-TTGC-AATCAGC-----AG------AGGA-CGGCACT-CCATC-AAG-AC------TCCTTCTCACG--------TTTGACCTCGG-ATCAGGTAGG-GATACCCGCTGAAC
>MH862215.1_Curvularia_ryleyi_(plant)
-CGGAGGGATCATT-ACAC-AA--TCAT-ATATG-AA-----GG---C-TACAC-GCGGC----GCGGAGGC-TGGAGTA----TTTA-----------TCACCCTTGTC-----------TTTTGCGCACTTG-TTGTT---TCCTGGGCGGG-TTCGCCCGCCA---------CCAGGACCCTGTAAAAACC------TTT--T---TATGCAGTTGCAATCAGCGTCAGTATAAC-AAATGT---AAATCATTTACAACTTTCAACAACGGATCTCTTGG-TTCTGGCATCGATGAAGAACG--------CAGCGAAATGCGATACGTAGTGTGAATT-GCAG-AATTCAGTGAATCATCGAATCTTTGAACGCACATTGCGCCCTTTGGTATTCCAAAGGGC-ATGCCTGTTCGAGCGTCATTTGTACCCTCAAGC-TTTGCT-TGGTG------TTGGGCG----TTT-TTTTGTCTTT------GGTC--------GCCAAAG--------ACTCG-CCTTAAAAGG--------ATTGGCA-GCCGGCC-------TACTGG-TTCCGCAGCGC-AGCACAT-TTTTGCGC-TTGC-AATCAGC-----AG------AGGA-CGGCACT-CCATC-AAG-AC------TCCTTCTCACG--------TTTGACCTCGG-ATCAGGTAGG-GATACCCGCTGAAC
>MH864686.1_Curvularia_ravenelii_(unknown)
-CGGAGGGATCATT-ACAC-AA--TAAT-ATATG-AA-----GG---C-TACAC-GCGGC----GCGGAGGC-TGGAGTA----TTTA-----------TCACCCTTGTC-----------TTTTGCGCACTTG-TTGTT---TCCTGGGCGGG-TTCGCCCGCCA---------CCAGGACCCTATACAAACC------TTT--C---TATGCAGTTGTAATCAGCGTCAGTATAGC-AAATAT---AAATCATTTACAACTTTCAACAACGGATCTCTTGG-TTCTGGCATCGATGAAGAACG--------CAGCGAAATGCGATACGTAGTGTGAATT-GCAG-AATTCAGTGAATCATCGAATCTTTGAACGCACATTGCGCCCTTTGGTATTCCAAAGGGC-ATGCCTGTTCGAGCGTCATTTGTACCCTCAAGC-TTTGCT-TGGTG------TTGGGCG-----TT-TTTTGTCTTT------GGTC--------GCCAAAG--------ACTCG-CCTTAAAACG--------ATTGGCA-GCCGGCC-------TACTGG-TTCCGCAGCGC-AGCACAT-TTTTGCGC-TTGC-AATCAGC-----CG------AGGA-CGGCACT-CCATCAAAG-AC------TCCTTCTCACG--------TTGA---------------------------------
>Bipolaris_sp._TA26-46_(JF819163.1)_
-CGGAGGGATCATT-ACAC-AA--TAAA-ATATG-AA-----GG---C-TGTAC-GCGGC-T--GCGGAGGC-TGAATTA----TTTA-----------TTACCCTTGTC-----------TTTTGCGCACTTG-TTGTT---TCCTGGGCGGG-TTCGCCCGCCA---------CCAGGACCACATCATAAACC----TTTT--T---TATGCAGTTGCAATCAGCGTCAGTATAAC-AAATGT---AAATCATTTACAACTTTCAACAACGGATCTCTTGG-TTCTGGCATCGATGAAGAACG--------CAGCGAAATGCGATACGTAGTGTGAATT-GCAG-AATTCAGTGAATCATCGAATCTTTGAACGCACATTGCGCCCTTTGGTATTCCAAAGGGC-ATGCCTGTTCGAGCGTCATTTGTACCCTCAAGC-TTTGCT-TGGTG------TTGGGCG-----TT-TTTTGTCTTT------GGTT--------GCCAAAG--------ACTCG-CCTTAAAAGG--------ATTGGCA-GCCGGCC-------TACTGG-TTTCGCAGCGC-AGCACAT-TTTTGCGC-TTGC-AATCAGC-A-AAAG------AGGA-CGGCAAT-CCATC-AAG-AC------TCCTTCTCACG--------TTGA---------------------------------
>Curvularia_lunata_(DQ337381.1)
-CGGAGGGATCATT-ACAC-AA--TAAA-ATATG-AA-----GG---C-TGTAC-GCGGC-T--GCGGAGGC-TGAATTA----TTTA-----------TTACCCTTGTC-----------TTTTGCGCACTTG-TTGTT---TCCTGGGCGGG-TTCGCCCGCCA---------CCAGGACCACATCATAAACC----TTTT--T---TATGCAGTTGCAATCAGCGTCAGTATAAC-AAATGT---AAATCATTTACAACTTTCAACAACGGATCTCTTGG-TTCTGGCATCGATGAAGAACG--------CAGCGAAATGCGATACGTAGTGTGAATT-GCAG-AATTCAGTGAATCATCGAATCTTTGAACGCACATTGCGCCCTTTGGTATTCCAAAGGGC-ATGCCTGTTCGAGCGTCATTTGTACCCTCAAGC-TTTGCT-TGGTG------TTGGGCG-----TT-TTTTGTCTTT------GGTT--------GCCAAAG--------ACTCG-CCTTAAAAGG--------ATTGGCA-GCCGGCC-------TACTGG-TTTCGCAGCGC-AGCACAT-TTTTGCGC-TTGC-AATCAGC-A-AAAG------AGGA-CGGCAAT-CCATC-AAG-AC------TCCTTCTCACG--------TTGACCT------------------------------
>MH855476.1_Curvularia_fallax_(air)
--------ATCATT-ACAC-AA--TAAA-ATATG-AA-----GG---C-TGTAC-GCGGC-T--GCGGAGGC-TGAATTA----TTTA-----------TTACCCTTGTC-----------TTTTGCGCACTTG-TTGTT---TCCTGGGCGGG-TTCGCCCGCCA---------CCAGGACCACATCATAAACC----TTTT--T---TATGCAGTTGCAATCAGCGTCAGTATAAC-AAATGT---AAATCATTTACAACTTTCAACAACGGATCTCTTGG-TTCTGGCATCGATGAAGAACG--------CAGCGAAATGCGATACGTAGTGTGAATT-GCAG-AATTCAGTGAATCATCGAATCTTTGAACGCACATTGCGCCCTTTGGTATTCCAAAGGGC-ATGCCTGTTCGAGCGTCATTTGTACCCTCAAGC-TTTGCT-TGGTG------TTGGGCG-----TT-TTTTGTCTTT------GGTT--------GCCAAAG--------ACTCG-CCTTAAAAGG--------ATTGGCA-GCCGGCC-------TACTGG-TTTCGCAGCGC-AGCACAT-TTTTGCGC-TTGC-AATCAGC-A-AAAG------AGGA-CGGCAAT-CCATC-AAG-AC------TCCTTCTCACG--------TTTGACC------------------------------
>Curvularia_lunata_(MZ145250.1)
----AGGGATCATT-ACAC-AA--TAAA-ATATG-AA-----GG---C-TGTAC-GCGGC-T--GCGGAGGC-TGAATTA----TTTA-----------TTACCCTTGTC-----------TTTTGCGCACTTG-TTGTT---TCCTGGGCGGG-TTCGCCCGCCA---------CCAGGACCACATCATAAACC----TTTT--T---TATGCAGTTGCAATCAGCGTCAGTATAAC-AAATGT---AAATCATTTACAACTTTCAACAACGGATCTCTTGG-TTCTGGCATCGATGAAGAACG--------CAGCGAAATGCGATACGTAGTGTGAATT-GCAG-AATTCAGTGAATCATCGAATCTTTGAACGCACATTGCGCCCTTTGGTATTCCAAAGGGC-ATGCCTGTTCGAGCGTCATTTGTACCCTCAAGC-TTTGCT-TGGTG------TTGGGCG-----TT-TTTTGTCTTT------GGTT--------GCCAAAG--------ACTCG-CCTTAAAAGG--------ATTGGCA-GCCGGCC-------TACTGG-TTTCGCAGCGC-AGCACAT-TTTTGCGC-TTGC-AATCAGC-A-AAAG------AGGA-CGGCAAT-CCATC-AAG-AC------TCCTTCTCACG--------TTTGACCTCGG-ATCAGGTAGG-GATACCCGCTGAAC
>MH858242.1_Curvularia_muehlenbeckiae_(leaf_
-CGGAGGGATCATT-ACAC-AA--TAAA-ATATG-AA-----GG---C-TGTAC-GCGGC-T--GCGGAGGC-TGAATTA----TTTA-----------TTACCCTTGTC-----------TTTTGCGCACTTG-TTGTT---TCCTGGGCGGG-TTCGCCCGCCA---------CCAGGACCACATCATAAACC----TTTT--T---TATGCAGTTGCAATCAGCGTCAGTATAAC-AAATGT---AAATCATTTACAACTTTCAACAACGGATCTCTTGG-TTCTGGCATCGATGAAGAACG--------CAGCGAAATGCGATACGTAGTGTGAATT-GCAGAAATTCAGTGAATCATCGAATCTTTGAACGCACATTGCGCCCTTTGGTATTCCAAAGGGC-ATGCCTGTTCGAGCGTCATTTGTACCCTCAAGC-TTTGCT-TGGTG------TTGGGCG-----TT-TTTTGTCTTT------GGTT--------GCCAAAG--------ACTCG-CCTTAAAAGG--------ATTGGCA-GCCGGCC-------TACTGG-TTTCGCAGCGC-AGCACAT-TTTTGCGC-TTGC-AATCAGC-A-AAAG------AGGACCGGCAAT-CCATC-AAG-AT------TCCTTCTCACG--------TTTGACCTCGG-ATCAGGTAGG-GATACCCGCTGAAC
>MH858620.1_Curvularia_protuberata_(leaf)
--------ATCATT-ACAC-AA--TAAC-ATATG-AA-----GG---C-TGTAC-GCCGC----GCTGAGGC-TGGATTA----TTTA-----------TTACCCTTGTC-----------TTTTGCGCACTTG-TTGTT---TCCTGGGCGGG-TTCGCCCGCCT---------CCAGGACCACACCATAAACC----TTTT--T---TATGCAGTTGCAATCAGCGTCAGTACAAC-AAATGT---AAATCATTTACAACTTTCAACAACGGATCTCTTGG-TTCTGGCATCGATGAAGAACG--------CAGCGAAATGCGATACGTAGTGTGAATT-GCAG-AATTCAGTGAATCATCGAATCTTTGAACGCACATTGCGCCCTTTGGTATTCCAAAGGGC-ATGCCTGTTCGAGCGTCATTTGTACCCTCAAGC-TTTGCT-TGGTG------TTGGGCG------T-TTTTGTCTTT------GGTTT-------GCCAAAG--------ACTCG-CCTTAAAACG--------ATTGGCA-GCCGGCC-------TCCTGG-TTACGCAGCGC-AGCACAT-TTTTGCGC-TTGC-AATCAGC-A---AG------AGGG-CGGCACT-CCATC-AAG-AC------TCCTTCTCACG--------TTTGACC------------------------------
>Curvularia_affinis_(HG778981.1)__(endophytes)
-CGGAGGGATCATT-ACAC-AA--TAAACATATG-AA-----GG---C-TGCAC-------GC-GGCAAGGC-TGGAGTA---TTTTA-----------TTACCCTTGTC-----------TTTTGCGCACTTG-TTGTT---TCCTGGGCGGG-TTCGCCCGCCA---------CCAGGACCACATGATAAACC----TTTT--T---TATGCAGTTGCAATCAGCGTCAGTACAAC-AAATGT---AAATCATTTACAACTTTCAACAACGGATCTCTTGG-TTCTGGCATCGATGAAGAACG--------CAGCGAAATGCGATACGTAGTGTGAATT-GCAG-AATTCAGTGAATCATCGAATCTTTGAACGCACATTGCGCCCTTTGGTATTCCAAAGGGC-ATGCCTGTTCGAGCGTCATTTGTACCCTCAAGC-TTTGCT-TGGTG------TTGGGCG--------TTTTGTCTTT------GGTT--------GCCAAAG--------ACTCG-CCTTAAAACG--------ATTGGCA-GCCGGCC-------TACTGG-TTTCGCAGCGC-AGCACAT-TTTTGCGC-TTGC-AATCAGC-A-AAAG------AGGA-CGGCACT-CCATC-AAG-AC------TCTTTATCACT--------TTTGACCTCGG-ATCAGGTAGG-GATACCCGCTGAAC
>MH855475.1_Curvularia_affinis
--------ATCATT-ACAC-AA--TAAACATATG-AA-----GG---C-TGCAC-------GC-GGCAAGGC-TGGAGTA---TTTTA-----------TTACCCTTGTC-----------TTTTGCGCACTTG-TTGTT---TCCTGGGCGGG-TTCGCCCGCCA---------CCAGGACCACATGATAAACC----TTTT--T---TATGCAGTTGCAATCAGCGTCAGTACAAC-AAATGT---AAATCATTTACAACTTTCAACAACGGATCTCTTGG-TTCTGGCATCGATGAAGAACG--------CAGCGAAATGCGATACGTAGTGTGAATT-GCAG-AATTCAGTGAATCATCGAATCTTTGAACGCACATTGCGCCCTTTGGTATTCCAAAGGGC-ATGCCTGTTCGAGCGTCATTTGTACCCTCAAGC-TTTGCT-TGGTG------TTGGGCG--------TTTTGTCTTT------GGTT--------GCCAAAG--------ACTCG-CCTTAAAACG--------ATTGGCA-GCCGGCC-------TACTGG-TTTCGCAGCGC-AGCACAT-TTTTGCGC-TTGC-AATCAGC-A-AAAG------AGGA-CGGCACT-CCATC-AAG-AC------TCTTTATCACT--------TTTGACC------------------------------
>Curvularia_affinis_(KJ909780.1)__(endophytes)
-CGGAGGGATCATT-ACAC-AA--TAAACATATG-AA-----AG---C-TGCAC-------GC-GGCAAGGC-TGGAGTA----CTTA-----------TTACCCTTGTC-----------TTTTGCGCACTTG-TTGTT---TCCTGGGCGGG-TTCGCCCGCCA---------CCAGGACCACATGATAAACC----TTTT--T---TATGCAGTTGCAATCAGCGTCAGTACAAC-AAATGT---AAATCATTTACAACTTTCAACAACGGATCTCTTGG-TTCTGGCATCGATGAAGAACG--------CAGCGAAATGCGATACGTAGTGTGAATT-GCAG-AATTCAGTGAATCATCGAATCTTTGAACGCACATTGCGCCCTTTGGTATTCCAAAGGGC-ATGCCTGTTCGAGCGTCATTTGTACCCTCAAGC-TTTGCT-TGGTG------TTGGGCG--------TTTTGTCTTT------GGTT--------GCCAAAG--------ACTCG-CCTTAAAACG--------ATTGGCA-GCCGGCC-------TACTGG-TTTCGCAGCGC-AGCACAT-TTTTGCGC-TTGC-AATCAGC-A-AAAG------AGGA-CGGCACT-CCATC-AAG-AC------TCTTTATCACT--------TTTGACCTCGG-ATCAGGTAGG-GATACCCGCTGAAC
>Curvularia_asianensis_(JX256424.1)_(endophyte)
--------------------------------------------------------------------AGGC-TGGAGTA---TTTTA-----------TTACCCTTGTC-----------TTTTGCGCACTTG-TTGTT---TCCTGGGCGGG-TTCGCCCGCCT---------CCAGGACCACATGATAAACC----TTTT--T---TATGCAGTTGCAATCAGCGTCAGTACAAC-AAATGT---AAATCATTTACAACTTTCAACAACGGATCTCTTGG-TTCTGGCATCGATGAAGAACG--------CAGCGAAATGCGATACGTAGTGTGAATT-GCAG-AATTCAGTGAATCATCGAATCTTTGAACGCACATTGCGCCCTTTGGTATTCCAAAGGGC-ATGCCTGTTCGAGCGTCATTTGTACCCTCAAGC-TTTGCT-TGGTG------TTGGGCG-----TT-TTTTGTCTTT------GGTTTT-----GTCCAAAG--------ACTCG-CCTTAAAACG--------ATTGGCA-GCCGGCC-------TACTGG-TTTCGCAGCGC-AGCACAT-TTTTGCGC-TTGC-AATCAGC-A-AAAG------AGGA-CGGCACT-CCATC-AAG-AC------TCTATATCACT--------TTTGACCTCGG-ATCAGGTAGG-GATACCCGCTGAAC
>MH858604.1_Curvularia_geniculata_(soil)
---------TCATT-ACAC-AA--TAAACATATG-AA-----GG---C-TGCAC-------GCGGGCAAGGC-TGGAGTA---TTTTA-----------TTACCCTTGTC-----------TTTTGCGCACTTG-TTGTT---TCCTGGGCGGG-TTCGCCCGCCT---------CCAGGACCACATGATAAACC----TTTT--T---TATGCAGTTGCAATCAGCGTCAGTACAAC-AAATGT---AAATCATTTACAACTTTCAACAACGGATCTCTTGG-TTCTGGCATCGATGAAGAACG--------CAGCGAAATGCGATACGTAGTGTGAATT-GCAG-AATTCAGTGAATCATCGAATCTTTGAACGCACATTGCGCCCTTTGGTATTCCAAAGGGC-ATGCCTGTTCGAGCGTCATTTGTACCCTCAAGC-TTTGCT-TGGTG------TTGGGCG-----TT-TTTTGTCTTT------GGTTTT-----GTCCAAAG--------ACTCG-CCTTAAAACG--------ATTGGCA-GCCGGCC-------TACTGG-TTTCGCAGCGC-AGCACAT-TTTTGCGC-TTGC-AATCAGC-A-AAAG------AGGA-CGGCACT-CCATC-AAG-AC------TCTATATCACT--------TTTGACCTCGG-ATCAGGTAGG-GATACCCGCTGAAC
>MH856584.1_Curvularia_geniculata_(plant)
-CGGAGGGATCATT-ACAC-AA--TAAACATATG-AA-----GG---C-TGCAC-------GC-GGCAAGGC-TGGAGTA---TTTTA-----------TTACCCTTGTC-----------TTTTGCGCACTTG-TTGTT---TCCTGGGCGGG-TTCGCCCGCCT---------CCAGGACCACATGATAAACC----TTTT--T---TATGCAGTTGCAATCAGCGTCAGTACAAC-AAATGT---AAATCATTTACAACTTTCAACAACGGATCTCTTGG-TTCTGGCATCGATGAAGAACG--------CAGCGAAATGCGATACGTAGTGTGAATT-GCAG-AATTCAGTGAATCATCGAATCTTTGAACGCACATTGCGCCCTTTGGTATTCCAAAGGGC-ATGCCTGTTCGAGCGTCATTTGTACCCTCAAGC-TTTGCT-TGGTG------TTGGGCG-----TT-TTTTGTCTTT------GGTTTT-----GTCCAAAG--------ACTCG-CCTTAAAACG--------ATTGGCA-GCCGGCC-------TACTGG-TTTCGCAGCGC-AGCACAT-TTTTGCGC-TTGC-AATCAGC-A-AAAG------AGGA-CGGCACT-CCATC-AAG-AC------TCTATATCAC----------TTGACCTCGG-ATCAGGTAGG-GATACCCGCTGAAC
>MH857943.1_Curvularia_fallax_(plant)
-CGGAGGGATCATT-ACAC-AA--TAAACATATG-AA-----GG---C-TGCAC-------GC-GGCAAGGC-TGGAGTA---TTTTA-----------TTACCCTTGTC-----------TTTTGCGCACTTG-TTGTT---TCCTGGGCGGG-TTCGCCCGCCT---------CCAGGACCACATGATAAACC----TTTT--T---TATGCAGTTGCAATCAGCGTCAGTACAAC-AAATGT---AAATCATTTACAACTTTCAACAACGGATCTCTTGG-TTCTGGCATCGATGAAGAACG--------CAGCGAAATGCGATACGTAGTGTGAATT-GCAG-AATTCAGTGAATCATCGAATCTTTGAACGCACATTGCGCCCTTTGGTATTCCAAAGGGC-ATGCCTGTTCGAGCGTCATTTGTACCCTCAAGC-TTTGCT-TGGTG------TTGGGCG-----TT-TTTTGTCTTT------GGTTTT-----GTCCAAAG--------ACTCG-CCTTAAAACG--------ATTGGCA-GCCGGCC-------TACTGG-TTTCGCAGCGC-AGCACAT-TTTTGCGC-TTGC-AATCAGC-A-AAAG------AGGA-CGGCACT-CCATC-AAG-AC------TCTATATCACT--------TTTGACCTCGG-ATCAGGTAGG-GATACCCGCTGAAC
>Curvularia_geniculata_(KX656363.1)
-----------------------------------------------------------------------C-TGGAGTA---TTTTA-----------TTACCCTTGTC-----------TTTTGCGCACTTG-TTGTT---TCCTGGGCGGG-TTCGCCCGCCT---------CCAGGACCACATGATAAACC----TTTT--T---TATGCAGTTGCAATCAGCGTCAGTACAAC-AAATGT---AAATCATTTACAACTTTCAACAACGGATCTCTTGG-TTCTGGCATCGATGAAGAACG--------CAGCGAAATGCGATACGTAGTGTGAATT-GCAG-AATTCAGTGAATCATCGAATCTTTGAACGCACATTGCGCCCTTTGGTATTCCAAAGGGC-ATGCCTGTTCGAGCGTCATTTGTACCCTCAAGC-TTTGCT-TGGTG------TTGGGCG-----TT-TTTTGTCTTT------GGTTTT-----GTCCAAAG--------ACTCG-CCTTAAAACG--------ATTGGCA-GCCGGCC-------TACTGG-TTTCGCAGCGC-AGCACAT-TTTTGCGC-TTGC-AATCAGC-A-AAAG------AGGA-CGGCACT---------------------------------------------------------------------------
>Curvularia_thailandicum_(MH275057.1)_(endophyte)
----------------CAC-AA--TAAACATATG-AA-----GG---C-TGCAC-------GC-GGCAAGGC-TGGAGTA---TTTTA-----------TTACCCTTGTC-----------TTTTGCGCACTTG-TTGTT---TCCTGGGCGGG-TTCGCCCGCCT---------CCAGGACCACATGATAAACC----TTTT--T---TATGCAGTTGCAATCAGCGTCAGTACAAC-AAATGT---AAATCATTTACAACTTTCAACAACGGATCTCTTGG-TTCTGGCATCGATGAAGAACG--------CAGCGAAATGCGATACGTAGTGTGAATT-GCAG-AATTCAGTGAATCATCGAATCTTTGAACGCACATTGCGCCCTTTGGTATTCCAAAGGGC-ATGCCTGTTCGAGCGTCATTTGTACCCTCAAGC-TTTGCT-TGGTG------TTGGGCG-----TT-TTTTGTCTTT------GGTTTT-----GTCCAAAG--------ACTCG-CCTTAAAACG--------ATTGGCA-GCCGGCC-------TACTGG-TTTCGCAGCGC-AGCACAT-TTTTGCGC-TTGC-AATCAGC-A-AAAG------AGGA-CGGCACT-CCATC-AAG-AC------TCTATATCAC---------TTTGACCTC-G-ATCAGGTAGA-AA------CCAAGT
>Curvularia_xishuangbannaensis_(MH275058.1)_(endophyte)
-CGGAGGGA-CATT-ACAC-AA--TAAACATATG-AA-----GG---C-TGCAC-------GC-GGCAAGGC-TGGAGTA---TTTTA-----------TTACCCTTGTC-----------TTTTGCGCACTTG-TTGTT---TCCTGGGCGGG-TTCGCCCGCCT---------CCAGGACCACATGATAAACC----TTTT--T---TATGCAGTTGCAATCAGCGTCAGTACAAC-AAATGT---AAATCATTTACAACTTTCAACAACGGATCTCTTGG-TTCTGGCATCGATGAAGAACG--------CAGCGAAATGCGATACGTAGTGTGAATT-GCAG-AATTCAGTGAATCATCGAATCTTTGAACGCACATTGCGCCCTTTGGTATTCCAAAGGGC-ATGCCTGTTCGAGCGTCATTTGTACCCTCAAGC-TTTGCT-TGGTG------TTGGGCG-----TT-TTTTGTCTTT------GGTTTT-----GTCCAAAG--------ACTCG-CCTTAAAACG--------ATTGGCA-GCCGGCC-------TACTGG-TTTCGCACCGC-AGCACAT-TTTTGCGC-TTGC-AATCAGC-A-AAAG------AGGA-CGGCACT-CCATC-AAG-AC------TCTATATCAC----------------------------------------------
>Curvularia_soli_(KY905679.1)_
-CGGAGGGATCATT-ACAC-AA--TAAACATATG-AA-----GG---C-TGCAC-------GC-GGCAAGGC-TGGAGTA---TTTTA-----------TTACCCTTGTC-----------TTTTGCGCACTTG-TTGTT---TCCTGGGCGGG-TTCGCCCGCCT---------CCAGGACCACATGATAAACC----TTTT--T---TATGCAGTTGCAATCAGCGTCAGTACAAC-AAATGT---AAATCATTTACAACTTTCAACAACGGATCTCTTGG-TTCTGGCATCGATGAAGAACG--------CAGCGAAATGCGATACGTAGTGTGAATT-GCAG-AATTCAGTGAATCATCGAATCTTTGAACGCACATTGCGCCCTTTGGTATTCCAAAGGGC-ATGCCTGTTCGAGCGTCATTTGTACCCTCAAGC-TTTGCT-TGGTG------TTGGGCG-----TT-TTTTGTCTTT------GGTTTT-----GTCCAAAG--------ACTCG-CCTTAAAACG--------ATTGGCA-GCCGGCC-------TACTGG-TTTCGCAGCGC-AGCACAT-TTTTGCGC-TTGC-AATCAGC-A-AAAG------AGGA-CGGCACT-CCATC-AAG-AC------TCTATATCACT--------TT-----------------------------------
>MH857009.1_Curvularia_geniculata(wood)
-CGGAGGGATCATT-ACAC-AA--TAAACATATGAAA-----GG---C-TGCAC-------GC-GGCAAGGC-TGGAGTA---TTTTA-----------TTACCCTTGTC-----------TTTTGCGCACTTG-TTGTT---TCCTGGGCGGG-TTCGCCCGCCT---------CCAGGACCACATGATAAACC----TTTT--T---TATGCAGTTGCAATCAGCGTCAGTACAAC-AAATGT---AAATCATTTACAACTTTCAACAACGGATCTCTTGG-TTCTGGCATCGATGAAGAACG--------CAGCGAAATGCGATACGTAGTGTGAATT-GCAG-AATTCAGTGAATCATCGAATCTTTGAACGCACATTGCGCCCTTTGGTATTCCAAAGGGC-ATGCCTGTTCGAGCGTCATTTGTACCCTCAAGC-TTTGCT-TGGTG------TTGGGCG-----TT-TTTTGTCTTT------GGTTTT-----GTCCAAAG--------ACTCG-CCTTAAAACG--------ATTGGCA-GCCGGCC-------TACTGG-TTTCGCAGCGCAAGCACAT-TTTTGCGC-TTGC-AATCAGC-A-AAAG------AGGA-CGGCACTTCCATC-AAG-AC-----TTCTATATCAC---------TTGACCTTCGG-ATCAGGTAGG-GATACCCGCTGAAC
>MH858445.1_Curvularia_geniculata_(plant
-CGGAGGGATCATTAACAC-AA--TAAACATATGAAG-----GG---C-TGCAC-------GC-GGCAAGGC-TGGAGTA---TTTTA-----------TTACCCTTGTC----------TTTTTGCGCACTTG-TTGTT---TCCTGGGCGGG-TTCGCCCGCCT---------CCAGGACCACATGATAAACC----TTTT--T---TATGCAGTTGCAATCAGCGTCAGTACAAC-AAATGT---AAATCATTTACAACTTTCAACAACGGATCTCTTGG-TTCTGGCATCGATGAAGAACG--------CAGCGAAATGCGATACGTAGTGTGAATT-GCAG-AATTCAGTGAATCATCGAATCTTTGAACGCACATTGCGCCCTTTGGTATTCCAAAGGGC-ATGCCTGTTCGAGCGTCATTTGTACCCTCAAGC-TTTGCT-TGGTG------TTGGGCG-----TT-TTTTGTCTTT------GGTTTT-----GTCCAAAG--------ACTCG-CCTTAAAACG--------ATTGGCA-GCCGGCC-------TACTGG-TTTCGCAGCGC-AGCACAT-TTTTGCGC-TTGC-AATCAGC-A-AAAG------AGGA-CGGCACTTCCATC-AAG-AC-----TTCTATATCACT--------TTTGACCTCGG-ATCAGGTAGG-GATACCCGCTGAAC
>MH856303.1_Curvularia_falcata(tent
-CGGAGGGATCATT-ACAC-AA--TAAACATATG-AA-----GG---C-TGCAC-------GGCGGCAAGGC-TGGAGTA---TTTTA-----------TTACCCTTGTC-----------TTTTGCGCACTTG-TTGTT---TCCTGGGCGGG-TTCGCCCGCCA---------CCAGGACCACATGATAAACC----TTTT--T---TATGCAGTTGCAATCAGCGTCAGTAGAAC-AAATGT---AAATCATTTACAACTTTCAACAACGGATCTCTTGG-TTCTGGCATCGATGAAGAACG--------CAGCGAAATGCGATAAGTAGTGTGAATT-GCAG-AATTCAGTGAATCATAGAATCTTTGAACGCACATTGCGCCCTTTGGTATTCCAAAGGGC-ATGCCTGTTCGAGCGTCATTTGTACCCTCAATT-ATGGCT-TGGTG------TTGGGCG------T-TTTTGTCTTT------GG-TTT-----GGCCAAAG--------ACTCG-CCTTAAAAGG--------ATTGGCA-GCCGGCC-------TACTGG-TTTCGCAGCGC-AGCACAT-TTTTGCGC-TTGC-AATCAGC-A-AAAG------AGGA-CGGCACT-CCATC-AAG-AC------TCTTTATCACT--------TTTGACCTCGG-ATCAGGTAGG-GATACCCGCTGAAC
>MH857565.1_Curvularia_geniculata(unkown)
-CGGAGGGATCATT-ACAC-AA--TAAACATATG-AA-----GG---C-TGCAC-------GGCGGCAAGGC-TGGAGTA---TTTTA-----------TTACCCTTGTC-----------TTTTGCGCACTTG-TTGTT---TCCTGGGCGGG-TTCGCCCGCCA---------CCAGGACCACATGATAAACC----TTTT--T---TATGCAGTTGCAATCAGCGTCAGTACAAC-AAATGT---AAATCATTTACAACTTTCAACAACGGATCTCTTGG-TTCTGGCATCGATGAAGAACG--------CAGCGAAATGCGATACGTAGTGTGAATT-GCAG-AATTCAGTGAATCATCGAATCTTTGAACGCACATTGCGCCCTTTGGTATTCCAAAGGGC-ATGCCTGTTCGAGCGTCATTTGTACCCTCAAGC-TTTGCT-TGGTG------TTGGGCG------T-TTTTGTCTTT------GG-TTT-----GGCCAAAG--------ACTCG-CCTTAAAACG--------ATTGGCA-GCCGGCC-------TACTGG-TTTCGCAGCGC-AGCACAT-TTTTGCGC-TTGC-AATCAGC-A-AAAG------AGGA-CGGCACT-CCATC-AAG-AC------TCTTTATCAC----------TTGACCTCGG-ATCAGGTAGG-GATACCCGCTGAAC
>MH855041.1_Curvularia_inaequalis(leaft)
-CGGAGGGATCATT-ACAC-AA--TACA-ATATG-AA-----GG---C-CG-------------TACGCGGC-TGGATTA---TTATA-----------TTACCCTTGTC-----------TTTTGCGCACTTG-TTGTT---TCCTGGGCGGG-TTCGCCCGCCA---------CCAGGACCACACCATAAACC----TTTT--T---TATGCAGTTGCAATCAGCGTCAGTACAAC-AAATGT---AAATCATTTACAACTTTCAACAACGGATCTCTTGG-TTCTGGCATCGATGAAGAACG--------CAGCGAAATGCGATACGTAGTGTGAATT-GCAG-AATTCAGTGAATCATCGAATCTTTGAACGCACATTGCGCCCTTTGGTATTCCAAAGGGC-ATGCCTGTTCGAGCGTCATTTGTACCCTCAAGC-TTTGCT-TGGTG------TTGGGCG-----TT-TTTTGTCTTT------GGTT--------GCCAAAG--------ACTCG-CCTTAAAACG--------ATTGGCA-GCCGGCC-------TCCTGG-TTTCGCAGCGC-AGCACAT-TTTTGCGC-TTGC-AATCAGC-A-ACAG------AGGG-CGGCACT-CCATC-AAG-AC-----TCCATTTTCACG---------TTGACCTCGG-ATCAGGTAGG-GATACCCGCTGAAC
>MH856096.1_Curvularia_inaequalis(sand)
--------ATCATT-ACAC-AA--TACA-ATATG-AA-----GG---C-CG-------------TACGCGGC-TGGATTA---TTTTA-----------TTACCCTTGTC-----------TTTTGCGCACTTG-TTGTT---TCCTGGGCGGG-TTCGCCCGCCA---------CCAGGACCACACCATAAACC----TTTT--T---TATGCAGTTGCAATCAGCGTCAGTACAAC-AAATGT---AAATCATTTACAACTTTCAACAACGGATCTCTTGG-TTCTGGCATCGATGAAGAACG--------CAGCGAAATGCGATACGTAGTGTGAATT-GCAG-AATTCAGTGAATCATCGAATCTTTGAACGCACATTGCGCCCTTTGGTATTCCAAAGGGC-ATGCCTGTTCGAGCGTCATTTGTACCCTCAAGC-TTTGCT-TGGTG------TTGGGCG-----TT-TTTTGTCTTT------GGTT--------GCCAAAG--------ACTCG-CCTTAAAACG--------ATTGGCA-GCCGGCC-------TCCTGG-TTTCGCAGCGC-AGCACAT-TTTTGCGC-TTGC-AATCAGC-A-ACAG------AGGG-CGGCACT-CCATC-AAG-AC-----TCCATTTTCACG--------TTTGACC------------------------------
>MH864699.1_Curvularia_oryzae-sativae_(plant)
-CGGAGGGATCATT-ACAC-AA--TACA-ATATG-AA-----GG---C-CG-------------TACGCGGC-TGGATTA---TTTTA-----------TTACCCTTGTC-----------TTTTGCGCACTTG-TTGTT---TCCTGGGCGGG-TTCGCCCGCCA---------CCAGGACCACACAATAAACC----TTTT--T---TATGCAGTTGCAATCAGCGTCAGTACAAC-AAATGT---AAATCATTTACAACTTTCAACAACGGATCTCTTGG-TTCTGGCATCGATGAAGAACG--------CAGCGAAATGCGATACGTAGTGTGAATT-GCAG-AATTCAGTGAATCATCGAATCTTTGAACGCACATTGCGCCCTTTGGTATTCCAAAGGGC-ATGCCTGTTCGAGCGTCATTTGTACCCTCAAGC-TTTGCT-TGGTG------TTGGGCG-----TT-TTTTGTCTTT------GGTT--------GCCAAAG--------ACTCG-CCTTAAAACG--------ATTGGCA-GCCGGCC-------TCCTGG-TTTCGCAGCGC-AGCACAT-TTTTGCGC-TTGC-AATCAGC-A-AAAG------AGGG-CGGCACT-CCATC-AAG-ACA----CCTTTTTTCACG--------TTTGACCTCGG-ATCAGGTAGG-GATACCCGCTGAAC
>Curvularia_dactyloctenii_(KJ415545.1)__(endophyte)
-----------------------------------------------------------------------------------------------------ACCCTTGTC-----------TTTTGCGCACTTG-TTGTT---TCCTGGGCGGG-TTCGCTCGCCA---------CCAGGACCACAATATAAACC----TTTT--T---TATGCAGTTGCAATCAGCGTCAGTATAAC-AAATGT---AAATCATTTACAACTTTCAACAACGGATCTCTTGG-TTCTGGCATCGATGAAGAACG--------CAGCGAAATGCGATACGTAGTGTGAATT-GCAG-AATTCAGTGAATCATCGAATCTTTGAACGCACATTGCGCCCTTTGGTATTCCAAAGGGC-ATGCCTGTTCGAGCGTCATTTGTACCCTCAAGC-TTTGCT-TGGTG------TTGGGCG------T-TTTTGT-------------CCC-----CCCCAAAA--G-----ACTCG-CCTTAAAAGG--------ATTGGCA-GCCGGCC-------TACTGG-TTTCGCAGCGC-AGCACAT-TTTTGCGC-TTG-------------------------------------------------------------------------------------------------------------
>Curvularia_nodosa_(MF490816.1)_(endophyte)
-CGGAGGGATCATT-ACAC-AA--TAAA-ATACG-AA-----GG---C-CG-------------TTCGCGGC-TGGACTA----TTTA-----------TTACCCTTGTC-----------TTTTGCGCACTTG-TTGTT---TCCTGGGCGGG-TTCGCTCGCCA---------CCAGGACCACAATATAAACC----TTTT--T---TATGCAGTTGCAATCAGCGTCAGTATAAC-AAATGT---AAATCATTTACAACTTTCAACAACGGATCTCTTGG-TTCTGGCATCGATGAAGAACG--------CAGCGAAATGCGATACGTAGTGTGAATT-GCAG-AATTCAGTGAATCATCGAATCTTTGAACGCACATTGCGCCCTTTGGTATTCCAAAGGGC-ATGCCTGTTCGAGCGTCATTTGTACCCTCAAGC-TTTGCT-TGGTG------TTGGGCG------T-TTTTGT------------CCCC-----CCCCAAAAAGG-----ACTCG-CCTTAAAAGG--------ATTGGCA-GCCGGCC-------TACTGG-TTTCGCAGCGC-AGCACAT-TTTTGCGC-TTGC-AATCAGC-A-AAAG------AGGA-CGGCAAT-CCATC-AAG-AC------TCCTTCTCACG--------TTTGACCTCGG-ATCAGGTAGG-GATACCCGCTGAAC
>MH857687.1_Curvularia_hawaiiensis(plant)
-CGGAGGGATCATT-ACAC-AA--TAAA-ATACG-AA-----GG---C-CG-------------TTCGCGGC-TGGACTA----TTTA-----------TTACCCTTGTC-----------TTTTGCGCACTTG-TTGTT---TCCTGGGCGGG-TTCGCTCGCCA---------CCAGGACCACAATATAAACC----TTTT--T---TATGCAGTTGCAATCAGCGTCAGTATAAC-AAATGT---AAATCATTTACAACTTTCAACAACGGATCTCTTGG-TTCTGGCATCGATGAAGAACG--------CAGCGAAATGCGATACGTAGTGTGAATT-GCAG-AATTCAGTGAATCATCGAATCTTTGAACGCACATTGCGCCCTTTGGTATTCCAAAGGGC-ATGCCTGTTCGAGCGTCATTTGTACCCTCAAGC-TTTGCT-TGGTG------TTGGGCG------T-TTTTGT-------------CCC-----CCCCAAAAAGG-----ACTCG-CCTTAAAAGG--------ATTGGCA-GCCGGCC-------TACTGG-TTTCGCAGCGC-AGCACAT-TTTTGCGC-TTGC-AATCAGC-A-AAAG------AGGA-CGGCAAT-CCATC-AAG-AC------TCCTTCTCACG--------TTTGACCTCGG-ATCAGGTAGG-GATACCCGCTGAAC
>MH860526.1_Curvularia_hawaiiensis_(soil)
-CGGAGGGATCATT-ACAC-AA--TAAA-ATACG-AA-----GG---C-CG-------------TTCGCGGC-TGGACTA----TTTA-----------TTACCCTTGTC-----------TTTTGCGCACTTG-TTGTT---TCCTGGGCGGG-TTCGCTCGCCA---------CCAGGACCACAATATAAACC----TTTT--T---TATGCAGTTGCAATCAGCGTCAGTATAAC-AAATGT---AAATCATTTACAACTTTCAACAACGGATCTCTTGG-TTCTGGCATCGATGAAGAACG--------CAGCGAAATGCGATACGTAGTGTGAATT-GCAG-AATTCAGTGAATCATCGAATCTTTGAACGCACATTGCGCCCTTTGGTATTCCAAAGGGC-ATGCCTGTTCGAGCGTCATTTGTACCCTCAAGC-TTTGCT-TGGTG------TTGGGCG------T-TTTTGT------------CCCC-----CCCCAAAAAGG-----ACTCG-CCTTAAAAGG--------ATTGGCA-GCCGGCC-------TACTGG-TTTCGCAGCGC-AGCACAT-TTTTGCGC-TTGC-AATCAGC-A-AAAG------AGGA-CGGCAAT-CCATC-AAG-AC------TCCTTCTCACG---------TTGACCTCGG-WTCAGGTAGG-GATACCCGCTGAAC
>MH863647.1_Curvularia_hawaiiensis_(human)
-CGGAGGGATCATT-ACAC-AA--TAAA-ATACG-AA-----GG---C-CG-------------TTCGCGGC-TGGACTA----TTTA-----------TTACCCTTGTC-----------TTTTGCGCACTTG-TTGTT---TCCTGGGCGGG-TTCGCTCGCCA---------CCAGGACCACAATATAAACC----TTTT--T---TATGCAGTTGCAATCAGCGTCAGTATAAC-AAATGT---AAATCATTTACAACTTTCAACAACGGATCTCTTGG-TTCTGGCATCGATGAAGAACG--------CAGCGAAATGCGATACGTAGTGTGAATT-GCAG-AATTCAGTGAATCATCGAATCTTTGAACGCACATTGCGCCCTTTGGTATTCCAAAGGGC-ATGCCTGTTCGAGCGTCATTTGTACCCTCAAGC-TTTGCT-TGGTG------TTGGGCG------T-TTTTGT-------------CCC-----CCCCAAAAAGG-----ACTCG-CCTTAAAAGG--------ATTGGCA-GCCGGCC-------TACTGG-TTTCGCAGCGC-AGCACAT-TTTTGCGC-TTGC-AATCAGC-A-AAAG------AGGA-CGGCAAT-CCATC-AAG-AC------TCCTTCTCACG--------TTTGACCTCGG-ATCAGGTAGG-GATCCCTGTTGACT
>MH864411.1_Curvularia_hawaiiensis_(unknown)
-CGGAGGGATCATT-ACAC-AA--TAAA-ATACG-AA-----GG---C-CG-------------TTCGCGGC-TGGACTA----TTTA-----------TTACCCTTGTC-----------TTTTGCGCACTTG-TTGTT---TCCTGGGCGGG-TTCGCTCGCCA---------CCAGGACCACAATATAAACC----TTTT--T---TATGCAGTTGCAATCAGCGTCAGTACAAC-AAATGT---AAATCATTTACAACTTTCAACAACGGATCTCTTGG-TTCTGGCATCGATGAAGAACG--------CAGCGAAATGCGATACGTAGTGTGAATT-GCAG-AATTCAGTGAATCATCGAATCTTTGAACGCACATTGCGCCCTTTGGTATTCCAAAGGGC-ATGCCTGTTCGAGCGTCATTTGTACCCTCAAGC-TTTGCT-TGGTG------TTGGGCG------T-TTTTGT-------------CCC-----CCCCAAAAGGG-----ACTCG-CCTTAAAAGG--------ATTGGCA-GCCGGCC-------TACTGG-TTTCGCAGCGC-AGCACAT-TTTTGCGC-TTGC-AATCAGC-A-AAAG------AGGA-CGGCAAT-CCATC-AAG-AC------TCCTTCTCACG--------TTTGACCTCGG-ATCAGGTAGG-GATACCCGCTGAAC
>MH864413.1_Curvularia_hawaiiensis_(unknown)
-CGGAGGGATCATT-ACAC-AA--TAAA-ATACG-AA-----GG---C-CG-------------TTCGCGGC-TGGACTA----TTTA-----------TTACCCTTGTC-----------TTTTGCGCACTTG-TTGTT---TCCTGGGCGGG-TTCGCTCGCCA---------CCAGGACCACAATATAAACC----TTTT--T---TATGCAGTTGCAATCAGCGTCAGTATAAC-AAATGT---AAATCATTTACAACTTTCAACAACGGATCTCTTGG-TTCTGGCATCGATGAAGAACG--------CAGCGAAATGCGATACGTAGTGTGAATT-GCAG-AATTCAGTGAATCATCGAATCTTTGAACGCACATTGCGCCCTTTGGTATTCCAAAGGGC-ATGCCTGTTCGAGCGTCATTTGTACCCTCAAGC-TTTGCT-TGGTG------TTGGGCG------T-TTTTGTC-----------CCCC-----CCCCAAAAAGG-----ACTCG-CCTTAAAAGG--------ATTGGCA-GCCGGCC-------TACTGG-TTTCGCAGCGC-AGCACAT-TTTTGCGC-TTGC-AATCAGC-A-AAAG------AGGA-CGGCAAT-CCATC-AAG-AC------TCCTTCTCACG--------TTTGACCTCGG-ATCAGGTAGG-GATACCCGCTGAAC
>Curvularia_heteropogonis_(JN192379.1)__(endophyte)
-----------------------------------------------C-CG-------------TTCGCGGC-TGGACTA---TTTTA-----------TTACCCTTGTC-----------TTTTGCGCACTTG-TTGTT---TCCTGGGCGAG-TTCGCTCGCCA---------CCAGGACCACAATATAAACC----TTTT--T---TATGCAGTTGCAATCAGCGTCAGTATAAC-AAATGT---AAATCATTTACAACTTTCAACAACGGATCTCTTGG-TTCTGGCATCGATGAAGAACG--------CAGCGAAATGCGATACGTAGTGTGAATT-GCAG-AATTCAGTGAATCATCGAATCTTTGAACGCACATTGCGCCCTTTGGTATTCCAAAGGGC-ATGCCTGTTCGAGCGTCATTTGTACCCTCAAGC-TTTGCT-TGGTG------TTGGGCG------T-TTTTGTCTCT------GGTTT------GCCCAAAG--------ACTCG-CCTTAAAACG--------ATTGGCA-GCCGGCC-------TACTGG-TTTCGCAGCGC-AGCACAT-TTTTGCGC-TTGC-AATCAGC-A-AAAG------AGGA-CGGCAAT-CCATC-AAG-AC------TCCTTCTCACG--------TTTGACCTCGG-ATCAGGTAGG-GATACCCGCTGAAC
>Curvularia_perotidis_(JN192385.1)_(endophyte)
-----------------------------------------------------------------------C-TGGACTA---TTTTA-----------TTACCCTTGTC-----------TTTTGCGCACTTG-TTGTT---TCCTGGGCGAG-TTCGCTCGCCA---------CCAGGACCACAATATAAACC----TTTT--T---TATGCAGTTGCAATCAGCGTCAGTATAAC-AAATGT---AAATCATTTACAACTTTCAACAACGGATCTCTTGG-TTCTGGCATCGATGAAGAACG--------CAGCGAAATGCGATACGTAGTGTGAATT-GCAG-AATTCAGTGAATCATCGAATCTTTGAACGCACATTGCGCCCTTTGGTATTCCAAAGGGC-ATGCCTGTTCGAGCGTCATTTGTACCCTCAAGC-TTTGCT-TGGTG------TTGGGCG------T-TTTTGTCTCT------GGTTT------GCCCAAAG--------ACTCG-CCTTAAAACG--------ATTGGCA-GCCGGCC-------TACTGG-TTTCGCAGCGC-AGCACAT-TTTTGCGC-TTGC-AATCAGC-A-AAAG------AGGA-CGGCAAT-CCATC-AAG-AC------TCCTTCTCACG--------TTTGACCTCGG-ATCAGGTAGG-GATACCCGCTGAAC
>MH864695.1_Curvularia_subpapendorfii_(unknown)
--------------------CA--TACA-ATACG-AA-----GG---C-CG-------------TTCGCGGC-TGGACTA---TTTTA-----------TTACCCTTGTC-----------TTTTGCGCACTTG-TTGTT---TCCTGGGCGGG-TTCGCTCGCCA---------CCAGGACCACCAAATAAACC----TTTT--T---TATGCAGTTGCAATCAGCGTCAGTATAAC-AAATGT---AAATCATTTACAACTTTCAACAACGGATCTCTTGG-TTCTGGCATCGATGAAGAACG--------CAGCGAAATGCGATACGTAGTGTGAATT-GCAG-AATTCAGTGAATCATCGAATCTTTGAACGCACATTGCGCCCTTTGGTATTCCAAAGGGC-ATGCCTGTTCGAGCGTCATTTGTACCCTCAAGC-TTTGCT-TGGTG------TTGGGCG-----TT-TTTTGTCTTT------GGCTC------GCCCAAAG--------ACTCG-CCTTAAAACG--------ATTGGCA-GCCGGCC-------TACTGG-TTTCGCAGCGC-AGCACAT-TTTTGCGC-TTGC-AATCAGC-A-AAAG------AGGA-CGGCAAT-CCATC-AAG-AC------TCCTTCTCACG--------TTTGACCTCGG-ATCAGGTAGG-GATACCCGCTGAAC
>Curvularia_neergaardii_(KJ415550.1)_(endophyte)
-----------------------------------------------------------------------------------------------------ACCCTTGTC-----------TTTTGCGCACTTG-TTGTT---TCCTGGGCGGG-TTCGCTCGCCA---------CCAGGACCACCAAATAAACC----TTTT--T---AATGCAGTTGCAATCAGCGTCAGTACAAC-AAATGT---TAATCATTTACAACTTTCAACAACGGATCTCTTGG-TTCTGGCATCGATGAAGAACG--------CAGCGAAATGCGATACGTAGTGTGAATT-GCAG-AATTCAGTGAATCATCGAATCTTTGAACGCACATTGCGCCCTTTGGTATTCCAAAGGGC-ATGCCTGTTCGAGCGTCATTTGTACCCTCAAGC-TTTGCT-TGGTG------TTGGGCG-----TT-TCTTGTCTTT------GGCTG------GCCCAAAG--------ACTCG-CCTTAAAACG--------ATTGGCA-GCCGGCC-------TACTGG-TTTCGCAGCGC-AGCACAT-TTTTGCGC-TTG-------------------------------------------------------------------------------------------------------------
>MH860884.1_Curvularia_subpapendorfii_(soil_
--------ATCATT-ACAC-AA--TACA-ATACG-AA-----GG---C-CG-------------TTCGCGGC-TGGACTA---TTTTA-----------TTACCCTTGTC-----------TTTTGCGCACTTG-TTGTT---TCCTGGGCGGG-TTCGCTCGCCA---------CCAGGACCACCAAATAAACC----TTTT--T---TATGCAGTTGCAATCAGCGTCAGTATAAC-AAATGT---AAATCATTTACAACTTTCAACAACGGATCTCTTGG-TTCTGGCATCGATGAAGAACG--------CAGCGAAATGCGATACGTAGTGTGAATT-GCAG-AATTCAGTGAATCATCGAATCTTTGAACGCACATTGCGCCCTTTGGTATTCCAAAGGGC-ATGCCTGTTCGAGCGTCATTTGTACCCTCAAGC-TTTGCT-TGGTG------TTGGGCG-----TT-TTTTGTCTTT------GGCTC------GCCCAAAG--------ACTCG-CCTTAAAACG--------ATTGGCA-GCCGGCC-------TACTGG-TTTCGCAGCGC-AGCACAT-TTTTGCGC-TTGC-AATCAGC-A-AAAG------AGGA-CGGCAAT-CCATC-AAG-AC------TCCTTCTCACG--------TTTGACC------------------------------
>MH858140.1_Drechslera_ellisii_(air)
-CGGAGGGATCATT-ACAC-AA--TACA-ATACG-AA-----GG---C-CG-------------TCCGCGGC-TGGACTA---TTTTA-----------TTACCCTTGTC-----------TTTTGCGCACTTG-TTGTT---TCCTGGGCGGG-TTCGCTCGCCA---------CCAGGACCACCAAATAAACC----TTTT--T---AATGCAGTTGCAATCAGCGTCAGTACAAC-AAATGT---TAATCATTTACAACTTTCAACAACGGATCTCTTGG-TTCTGGCATCGATGAAGAACG--------CAGCGAAATGCGATACGTAGTGTGAATT-GCAG-AATTCAGTGAATCATCGAATCTTTGAACGCACATTGCGCCCTTTGGTATTCCAAAGGGC-ATGCCTGTTCGAGCGTCATTTGTACCCTCAAGC-TTTGCT-TGGTG------TTGGGCGT--TTTT-TTTTGTCTTT------GGCTC------GCCCAAAG--------ACTCG-CCTTAAAACG--------ATTGGCA-GCCGGCC-------TACTGG-TTTCGCAGCGC-AGCACAT-TTTTGCGC-TTGC-AATCAGC-A-AAAG------AGGA-CGGCAAT-CCATC-AAGAAC------TCCTTCTCACG--------TT-----------------------------------
>MH864405.1_Curvularia_ellisii_(unknown)
-CGGAGGGATCATT-ACAC-AA--TACA-ATACG-AA-----GG---C-CG-------------TCCGCGGC-TGGACTA---TTTTA-----------TTACCCTTGTC-----------TTTTGCGCACTTG-TTGTT---TCCTGGGCGGG-TTCGCTCGCCA---------CCAGGACCACCAAATAAACC----TTTT--T---AATGCAGTTGCAATCAGCGTCAGTACAAC-AAATGT---TAATCATTTACAACTTTCAACAACGGATCTCTTGG-TTCTGGCATCGATGAAGAACG--------CAGCGAAATGCGATACGTAGTGTGAATT-GCAG-AATTCAGTGAATCATCGAATCTTTGAACGCACATTGCGCCCTTTGGTATTCCAAAGGGC-ATGCCTGTTCGAGCGTCATTTGTACCCTCAAGC-TTTGCT-TGGTG------TTGGGCG----TTT-TTTTGTCTTT------GGCTC------GCCCAAAG--------ACTCG-CCTTAAAACG--------ATTGGCA-GCCGGCC-------TACTGG-TTTCGCAGCGC-AGCACAT-TTTTGCGC-TTGC-AATCAGC-A-AAAG------AGGA-CGGCAAT-CCATC-AAGAAC------TCCTTCTCACG--------TTTGACCTCGG-ATCAGGTAGG-GATACCCGCTGAAC
>MH864406.1_Curvularia_ellisii_(unknown)
-CGGAGGGATCATT-ACAC-AA--TACA-ATACG-AA-----GG---C-CG-------------TCCGCGGC-TGGACTA---TTTTA-----------TTACCCTTGTC-----------TTTTGCGCACTTG-TTGTT---TCCTGGGCGGG-TTCGCTCGCCA---------CCAGGACCACCAAATAAACC----TTTT--T---AATGCAGTTGCAATCAGCGTCAGTACAAC-AAATGT---TAATCATTTACAACTTTCAACAACGGATCTCTTGG-TTCTGGCATCGATGAAGAACG--------CAGCGAAATGCGATACGTAGTGTGAATT-GCAG-AATTCAGTGAATCATCGAATCTTTGAACGCACATTGCGCCCTTTGGTATTCCAAAGGGC-ATGCCTGTTCGAGCGTCATTTGTACCCTCAAGC-TTTGCT-TGGTG------TTGGGCG---TTTT-TTTTGTCTTT------GGCTC------GCCCAAAG--------ACTCG-CCTTAAAACG--------ATTGGCA-GCCGGCC-------TACTGG-TTTCGCAGCGC-AGCACAT-TTTTGCGC-TTGC-AATCAGC-A-AAAG------AGGA-CGGCAAT-CCATC-AAGAAC------TCCTTCTCACG--------TTTGACCTCGG-ATCAGGTAGG-GATACCCGCTGAAC
>MH856511.1_Curvularia_buchloes(plant)
---------TCATT-ACAC-AA--TAAA-ATACG-AA-----GG---C-CG-------------TTCGCGGC-TGGACTA----TTTA-----------TTACCCTTGTC-----------TTTTGCGCACTTG-TTGTT---TCCTGGGCGGG-TTCGCTCGCCA---------CCAGGACCACAATATAAACC----TTTT--T---TATGCAGTTGCAATCAGCGTCAGTATAAC-AAATGT---AAATCATTTACAACTTTCAACAACGGATCTCTTGG-TTCTGGCATCGATGAAGAACG--------CAGCGAAATGCGATACGTAGTGTGAATT-GCAG-AATTCAGTGAATCATCGAATCTTTGAACGCACATTGCGCCCTTTGGTATTCCAAAGGGC-ATGCCTGTTCGAGCGTCATTTGTACCCTCAAGC-TTTGCT-TGGTG------TTGGGCG------T-TTTTGTCTTT------GGCCC------G-CCAAAG--------ACTCG-CCTTAAAATG--------ATTGGCA-GCCGGCC-------TACTGG-TTTCGCAGCGC-AGCACAT-TTTTGCGC-TTGC-AATCAGC-A-AAAG------AGGA-CGGCAAT-CCATC-AAG-AC------TCCTTCTCACG--------TTTGACCTCGG-ATCAGGTAGG-GATACCCGCTGAAC
>MH864694.1_Bipolaris_tetramera_(unknown)
-CGGAGGGATCATT-ACAC-AA--TAAA-ATACG-AA-----GG---C-CG-------------TTCGCGGC-TGGACTA----TTTA-----------TTACCCTTGTC-----------TTTTGCGCACTTG-TTGTT---TCCTGGGCGGG-TTCGCTCGCCA---------CCAGGACCACAATATAAACC----TTTT--T---TATGCAGTTGCAATCAGCGTCAGTATAAC-AAATGT---AAATCATTTACAACTTTCAACAACGGATCTCTTGG-TTCTGGCATCGATGAAGAACG--------CAGCGAAATGCGATACGTAGTGTGAATT-GCAG-AATTCAGTGAATCATCGAATCTTTGAACGCACATTGCGCCCTTTGGTATTCCAAAGGGC-ATGCCTGTTCGAGCGTCATTTGTACCCTCAAGC-TTTGCT-TGGTG------TTGGGCG------T-TTTTGTCTTT------GGCCC------G-CCAAAG--------ACTCG-CCTTAAAATG--------ATTGGCA-GCCGGCC-------TACTGG-TTTCGCAGCGC-AGCACAT-TTTTGCGC-TTGC-AATCAGC-A-AAAG------AGGA-CGGCAAT-CCATC-AAG-AC------TCCTTCTCACG--------TTTGACCTCGG-ATCAGGTAGG-GATACCCGCTGAAC
>MH858441.1_Curvularia_spicifera__(plant
-CGGAGGGATCATT-ACAC-AA--TAAA-ATACG-AA-----GG---C-CG-------------TTCGCGGC-TGGACTA----TTTA-----------TTACCCTTGTC-----------TTTTGCGCACTTG-TTGTT---TCCTGGGCGGG-TTCGCTCGCCA---------CCAGGACCACAATATAAACC----TTTT--T---TATGCAGTTGCAATCAGCGTCAGTATAAC-AAATGT---AAATCATTTACAACTTTCAACAACGGATCTCTTGG-TTCTGGCATCGATGAAGAACG--------CAGCGAAATGCGATACGTAGTGTGAATT-GCAG-AATTCAGTGAATCATCGAATCTTTGAACGCACATTGCGCCCTTTGGTATTCCAAAGGGC-ATGCCTGTTCGAGCGTCATTTGTACCCTCAAGC-TTTGCT-TGGTG------TTGGGCG------T-TTTTGTCTTT------GGCCC------G-CCAAAG--------ACTCG-CCTTAAAAGG--------ATTGGCA-GCCGGCC-------TACTGG-TTTCGCAGCGC-AGCACAT-TTTTGCGC-TTGC-AATCAGC-A-AAAG------AGGA-CGGCAAT-CCATC-AAG-AC------TCCTTCTCACG--------TTTGACCTCGG-ATCAGGTAGG-GATACCCGCTGAAC
>MH858442.1_Curvularia_spicifera_(plant
-CGGAGGGATCATT-ACAC-AA--TAAA-ATACG-AA-----GG---C-CG-------------TTCGCGGC-TGGACTA----TTTA-----------TTACCCTTGTC-----------TTTTGCGCACTTG-TTGTT---TCCTGGGCGGG-TTCGCTCGCCA---------CCAGGACCACAATATAAACC----TTTT--T---TATGCAGTTGCAATCAGCGTCAGTATAAC-AAATGT---AAATCATTTACAACTTTCAACAACGGATCTCTTGG-TTCTGGCATCGATGAAGAACG--------CAGCGAAATGCGATACGTAGTGTGAATT-GCAG-AATTCAGTGAATCATCGAATCTTTGAACGCACATTGCGCCCTTTGGTATTCCAAAGGGC-ATGCCTGTTCGAGCGTCATTTGTACCCTCAAGC-TTTGCT-TGGTG------TTGGGCG------T-TTTTGTCTTT------GGCCC------G-CCAAAG--------ACTCG-CCTTAAAATG--------ATTGGCA-GCCGGCC-------TACTGG-TTTCGCAGCGC-AGCACAT-TTTTGCGC-TTGC-AATCAGC-A-AAAG------AGGA-CGGCAAT-CCATC-AAG-AC------TCCTTCTCACG--------TTTGACCTCGG-ATCAGGTAGG-GATACCCGCTGAAC
>MH857686.1_Curvularia_australiensis(seeds)
-CGGAGGGATCATT-ACAC-AA--TAAA-ATACG-AA-----GG---C-CG-------------TTCGCGGC-TGGACTA----TTTA-----------TTACCCTTGTC-----------TTTTGCGCACTTG-TTGTT---TCCTGGGCGGG-TTCGCCCGCCA---------CCAGGACCACCATATAAACC----TTTT--T---TATGCAGTTGCAATCAGCGTCAGTACAAC-AAATGT---AAATCATTTACAACTTTCAACAACGGATCTCTTGG-TTCTGGCATCGATGAAGAACG--------CAGCGAAATGCGATACGTAGTGTGAATT-GCAG-AATTCCGTGAATCATCGAATCTTTGAACGCACATTGCGCCCTTTGGTATTCCAAAGGGC-ATGCCTGTTCGAGCGTCATTTGTACCCTCAAGC-TTTGCT-TGGTG------TTGGGCG------T-TTTTGTCTTT------GGTTT------GCCCAAAG--------ACTCG-CCTTAAAACG--------ATTGGCA-GCCGGCC-------TACTGG-TTTCGCAGCGC-AGCACAT-TTTTGCGC-TTGC-AATCAGC-A-AAAG------AGGA-CGGCAAT-CCATC-AAG-AC------TCCTTCTCACG---------TTGACCTCGG-ATCAGGTAGG-GATACCCGCTGAAC
>MH864363.1_Curvularia_australiensis_(unknown)
-CGGAGGGATCATT-ACAC-AA--TAAA-ATACG-AA-----GG---C-CG-------------TTCGCGGC-TGGACTA----TTTA-----------TTACCCTTGTC-----------TTTTGCGCACTTG-TTGTT---TCCTGGGCGGG-TTCGCCCGCCA---------CCAGGACCACCATATAAACC----TTTT--T---TATGCAGTTGCAATCAGCGTCAGTACAAC-AAATGT---AAATCATTTACAACTTTCAACAACGGATCTCTTGG-TTCTGGCATCGATGAAGAACG--------CAGCGAAATGCGATACGTAGTGTGAATT-GCAG-AATTCCGTGAATCATCGAATCTTTGAACGCACATTGCGCCCTTTGGTATTCCAAAGGGC-ATGCCTGTTCGAGCGTCATTTGTACCCTCAAGC-TTTGCT-TGGTG------TTGGGCG------T-TTTTGTCTTT------GGTTT------GCCCAAAG--------ACTCG-CCTTAAAACG--------ATTGGCA-GCCGGCC-------TACTGG-TTTCGCAGCGC-AGCACAT-TTTTGCGC-TTGC-AATCAGC-A-AAAG------AGGA-CGGCAAT-CCATC-AAG-AC------TCCTTCTCACG--------TTTGACCTCGG-ATCAGGTAGG-GATACCCGCTGAAC
>MH864365.1_Curvularia_australiensis_(leaf)
-CGGAGGGATCATT-ACAC-AA--TAAA-ATACG-AA-----GG---C-CG-------------TTCGCGGC-TGGACTA----TTTA-----------TTACCCTTGTC-----------TTTTGCGCACTTG-TTGTT---TCCTGGGCGGG-TTCGCCCGCCA---------CCAGGACCACCATATAAACC----TTTT--T---TATGCAGTTGCAATCAGCGTCAGTATAAC-AAATGT---AAATCATTTACAACTTTCAACAACGGATCTCTTGG-TTCTGGCATCGATGAAGAACG--------CAGCGAAATGCGATACGTAGTGTGAATT-GCAG-AATTCAGTGAATCATCGAATCTTTGAACGCACATTGCGCCCTTTGGTATTCCAAAGGGC-ATGCCTGTTCGAGCGTCATTTGTACCCTCAAGC-TTTGCT-TGGTG------TTGGGCG---TTTT-TTTTGTCTTT------GGTTT------GCCCAAAG--------ACTCG-CCTTAAAACG--------ATTGGCA-GCCGGCC-------TACTGG-TTTCGCAGCGC-AGCACAT-TTTTGCGC-TTGC-AATCAGC-A-AAAG------AGGA-CGGCAAT-CCATC-AAG-AC------TCCTTCTCACG--------TTTGACCTCGG-ATCAGGTAGG-GATACCCGCTGAAC
>MH857033.1_Curvularia_spicifera(soil)
-CGGAGGGATCATT-ACAC-AA--TAAA-ATACG-AAA---GGG---C-CG-------------TTCGCGGC-TGGACTA----TTTA-----------TTACCCTTGTC-----------TTTTGCGCACTTG-TTGTT---TCCTGGGCGGG-TTCGCTCGCCA---------CCAGGACCACAATATAAACC----TTTT--T---TATGCAGTTGCAATCAGCGTCAGTATAAC-AAATGT---AAATCATTTACAACTTTCAACAACGGATCTCTTGG-TTCTGGCATCGATGAAGAACG--------CAGCGAAATGCGATACGTAGTGTGAATT-GCAG-AATTCAGTGAATCATCGAATCTTTGAACGCACATTGCGCCCTTTGGTATTCCAAAGGGC-ATGCCTGTTCGAGCGTCATTTGTACCCTCAAGC-TTTGCT-TGGTG------TTGGGCG------T-TTTTGTCTTT------GGCCC------G-CCAAAG--------ACTCG-CCTTAAAATG--------ATTGGCA-GCCGGCC-------TACTGG-TTTCGCAGCGCAAGCACAT-TTTTGCGC-TTGC-AATCAGC-A-AAAG------AGGA-CGGCAAT-CCATC-AAG-AC-----TTCCTTCTCACG--------TTGACCTTCGG-ATCAGGWAGG-GATACCCGCTGAAC
>Curvularia_patereae_(MN688810.1)__(endophyte)
-CGGAGGGATCATT-ACAC-AA--TAAA-ATACG-AA-----GG---C-CG-------------TTCGCGGC-TGGACTA----TTTA-----------TTACCCTTGTC-----------TTTTGCGCACTTG-TTGTT---TCCTGGGCGAG-TTCGCTCGCCA---------CCAGGACCACAATCTAAACC----TTTT--T---TATGCAGTTGCAATCAGCGTCAGTATAAC-AAATGT---AAATCATTTACAACTTTCAACAACGGATCTCTTGG-TTCTGGCATCGATGAAGAACG--------CAGCGAAATGCGATACGTAGTGTGAATT-GCAG-AATTCAGTGAATCATCGAATCTTTGAACGCACATTGCGCCCTTTGGTATTCCAAAGGGC-ATGCCTGTTCGAGCGTCATTTGTACCCTCAAGC-TTTGCT-TGGTG------TTGGGCG------T-TTTTGTCTTT------GGCTTT-----GCCCAAAG--------ACTCG-CCTTAAAGTG--------ATTGGCA-GCCGGCC-------TACTGG-TTTCGCAGCGC-AGCACAT-TTTTGCGC-TTGC-AATCAGC-A-AAAG------AGGA-CGGCAAT-CCATC-AAG-AC------TCCTTCTCACG--------TTTGACCTCGG-ATCAGGTAGG-GATACCCGCTGAAC
>MH864412.1_Curvularia_hawaiiensis_(unknown)
-CGGAGGGATCATT-ACAC-AA--TAAA-ATACG-AA-----GG---C-CG-------------TTCGCGGC-TGGACTA----TTTA-----------TTACCCTTGTC-----------TTTTGCGCACTTG-TTGTT---TCCTGGGCGGG-TTCGCTCGCCA---------CCAGGACCACAATCTAAACC----TTTT--T---TATGCAGTTGCAATCAGCGTCAGTATAAC-AAATGT---AAATCATTTACAACTTTCAACAACGGATCTCTTGG-TTCTGGCATCGATGAAGAACG--------CAGCGAAATGCGATACGTAGTGTGAATT-GCAG-AATTCAGTGAATCATCGAATCTTTGAACGCACATTGCGCCCTTTGGTATTCCAAAGGGC-ATGCCTGTTCGAGCGTCATTTGTACCCTCAAGC-TTTGCT-TGGTG------TTGGGCG------T-TTTTGTCCTTGG----GGTTTG-----CCCCAAAG--------ACTCG-CCTTAAAACG--------ATTGGCA-GCCGGCC-------TACTGG-TTTCGCAGCGC-AGCACAT-TTTTGCGC-TTGC-AATCAGC-A-AAAG------AGGA-CGGCAAT-CCATC-AAG-AC------TCCTTCTCACG--------ATTGACCTCGG-ATCAGG-AGG-GATACACGCTGAAC
>MH859712.1_Curvularia_spicifera_(leaf)
-CGGAGGGATCATT-ACAC-AA--TAAA-ATACG-AA-----GG---C-CG-------------TTCGCGGC-TGGACTA----TTTA-----------TTACCCTTGTC-----------TTTTGCGCACTTG-TTGTT---TCCTGGGCGGG-TTCGCTCGCCA---------CCAGGACCACAATATAAACC----TTTT--T---TATGCAGTTGCAATCAGCGTCAGTATAAC-AAATGT---AAATCATTTACAACTTTCAACAACGGATCTCTTGG--TCTGGCATCGATGAAGAACG--------CAGCG-AATGCGATACGTAGTGTGAATT-GCAG-AATTCAGTGAATCATCGAATCTTTGAACGCACATTGCGCCCTTTGGTATTCCAAAGGGC-ATGCCTGTTCGAGCGTCATTTGTACCCTCAAGCTTTTGCT-TGGTG------TTGGGCG------T-TTTTGTCTTT------GGCC-------CGCCAAAG--------ACTCG-CCTTAAAATG--------ATTGGCA-GCCGGCC-------TACTGG-TTTCGCAGCGCAAGCACAT-TTTTGCGC-TTGC-AATCAGC-A-AAAG-----GAGGA-CGGCAAT-CCATC-AAG-AC-----TTCCTTCTCACG--------TTTGACCTCGG-ATCAGGTAGG-GATACCCGCTGAAC
>Curvularia_lunata_(DQ836798.1)_(Biocontrol)
-CGGAGGGATCATT-ACAC-AAT-TTAAAATATG-AA-----GG---C-TT-----------------CGGC-TGGATTAT-TTTTTA-----------TCACCCTTGTC-----------TTTTGCGCACTTG-TTGTT---TCCTGGGCGGG-TTCGCCCGCCA---------CCAGGACCACACCATAAACC----TTTT--T---TATGCAGTTGCAATCAGCGTCAGTATAAC-AAATGT---AAATCATTTACAACTTTCAACAACGGATCTCTTGG-TTCTGGCATCGATGAAGAACG--------CAGCGAAATGCGATACGTAGTGTGAATT-GCAG-AATTCAGTGAATCATCGAATCTTTGAACGCACATTGCGCCCTTTGGTATTCCAAAGGGC-ATGCCTGTTCGAGCGTCATTTGTACCCTCAAGC-TTTGCT-TGGTG------TTGGGCG-----TC-TTTTGTCTTT------GGCTTC-----GCCCAAAG--------ACTCG-CCTTAAAACG--------ATTGGCA-GCCGGCC-------TACTGG-TTTCGCAGCGC-AGCACAT-TTTTGCGC-TTGC-AATCAGC-A-AAAG------AGGA-CGGCACT-CCATC-AAG-AC-----TACATTTTTACG--------TTTGACCTCGG-ATCAGGTAGG-GATACCCGCTGAAC
>MH858446.1_Curvularia_lunata_var._lunata_(plant
-CGGAGGGATCATT-ACACAAA--TTAAAATATGAAA-----GG---C-TT-----------------CGGC-TGGATTA--TTTTTA-----------TCACCCTTGTC-----------TTTTGCGCACTTG-TTGTT---TCCTGGGCGGG-TTCGCCCGCCA---------CCAGGACCACACCATAAACC----TTTT--T---TATGCAGTTGCAATCAGCGTCAGTATAAC-AAATGT---AAATCATTTACAACTTTCAACAACGGATCTCTTGG-TTCTGGCATCGATGAAGAACG--------CAGCGAAATGCGATACGTAGTGTGAATT-GCAG-AATTCAGTGAATCATCGAATCTTTGAACGCACATTGCGCCCTTTGGTATTCCAAAGGGC-ATGCCTGTTCGAGCGTCATTTGTACCCTCAAGC-TTTGCT-TGGTG------TTGGGCG-----TC-TTTTGTCTTT------GGCCTC-----GCCCAAAG--------ACTCG-CCTTAAAACG--------ATTGGCA-GCCGGCC-------TACTGG-TTTCGCAGCGC-AGCACAT-TTTTGCGC-TTGC-AATCAGC-A-AAA-------AGGA-CGGCAAT-CCATC-AAG-AC-----TACATTTTTACG--------TTTGACCTCGG-ATCAGGTAGG-GATACCCGCTGAAC
>MH858447.1_Curvularia_penniseti_(plant
-CGGAGGGATCATT-ACACAAA--TTAAAATATG-AA-----GG---C-TT-----------------CGGC-TGGATTA--TTTTTA-----------TCACCCTTGTC-----------TTTTGCGCACTTG-TTGTT---TCCTGGGCGGG-TTCGCCCGCCA---------CCAGGACCACACCATAAACC---TTTTT--T---TATGCAGTTGCAATCAGCGTCAGTATAAC-AAATGT---AAATCATTTACAACTTTCAACAACGGATCTCTTGG-TTCTGGCATCGATGAAGAAC---------CAGCGAAATGCGATACGTAGTGTGAATT-GCAG-AATTCAGTGAATCATCGAATCTTTGAACGCACATTGCGCCCTTTGGTATTCCAAAGGGC-ATGCCTGTTCGAGCGTCATTTGTACCCTCAAGC-TTTGCT-TGGTG------TTGGGCG-----TC-TTTTGTCTTT------GGCCTC-----GCCCAAAG--------ACTCG-CCTTAAAACG--------ATTGGCA-GCCGGCC-------TACTGG-TTTCGCAGCGC-AGCACAT-TTTTGCGC-TTGC-AATCAGC-A-AAA-------AGGA-CGGCAAT-CCATC-AAG-AC-----TACATTTTTACG---------TTGACCTCGG-ATCAGGTAGG-GATACCCGCTGAAC
>MH859836.1_Curvularia_aeria_(seeds)
-CGGAGGGATCATT-ACACAAA--TTAAAATATG-AA-----GG---C-TT-----------------CGGC-TGGATTA--TTTTTA-----------TCACCCTTGTC-----------TTTTGCGCACTTG-TTGTT---TCCTGGGCGGG-TTCGCCCGCCA---------CCAGGACCACACCATAAACC----TTTT--T---TATGCAGTTGCAATCAGCGTCAGTATAAC-AAATGT---AAATCATTTACAACTTTCAACAACGGATCTCTTGG-TTCTGGCATCGATGAAGAAC---------CAGCGAAATGCGATACGTAGTGTGAATT-GCAG-AATTCAGTGAATCATCGAATCTTTGAACGCACATTGCGCCCTTTGGTATTCCAAAGGGC-ATGCCTGTTCGAGCGTCATTTGTACCCTCAAGC-TTTGCT-TGGTG------TTGGGCG-----TC-TTTTGTCTTT------GGCCTC-----GCCCAAAG--------ACTCG-CCTTAAAACG--------ATTGGCA-GCCGGCC-------TACTGG-TTTCGCAGCGC-AGCACAT-TTTTGCGC-TTGC-AATCAGC-A-AAA-------AGGA-CGGCAAT-CCATC-AAG-AC-----TACATTTTTACG---------TTGACCTCGG-ATCAGGTAGG-GATACCCGCTGAAC
>MH858056.1_Curvularia_aeria_(air)
--------ATCATT-ACAC-AA--TTAAAATATG-AA-----GG---C-TT-----------------CGGC-TGGATTA--TTTTTA-----------TCACCCTTGTC-----------TTTTGCGCACTTG-TTGTT---TCCTGGGCGGG-TTCGCCCGCCA---------CCAGGACCACACCATAAACC----TTTT--T---TATGCAGTTGCAATCAGCGTCAGTATAAC-AAATGT---AAATCATTTACAACTTTCAACAACGGATCTCTTGG-TTCTGGCATCGATGAAGAAC---------CAGCGAAATGCGATACGTAGTGTGAATT-GCAG-AATTCAGTGAATCATCGAATCTTTGAACGCACATTGCGCCCTTTGGTATTCCAAAGGGC-ATGCCTGTTCGAGCGTCATTTGTACCTTCAAGC-TTTGCT-TGGTG------TTGGGCG-----TCTTTTTGTCTTT------GGCCTC-----GCCCAAAG--------ACTCG-CCTTAAAACG--------ATTGGCA-GCCGGCC-------TACTGG-TTTCGCAGCGC-AGCACAT-TTTTGCGC-TTGC-AATCAGC-A-AAA-------AGGA-CGGCAAT-CCATC-AAG-AC-----TACATTTTTACG--------TTTGACC------------------------------
>MH858396.1_Curvularia_prasadii_(plant
-CGGAGGGATCATT-ACAC-AA--TTAAAATATG-AA-----GG---C-TT-----------------CGGC-TGGATTA--TTTTTA-----------TCACCCTTGTC-----------TTTTGCGCACTTG-TTGTT---TCCTGGGCGGG-TTCGCCCGCCA---------CCAGGACCACACCATAAACC----TTTT--T---TATGCAGTTGCAATCAGCGTCAGTATAAC-AAATGT---AAATCATTTACAACTTTCAACAACGGATCTCTTGG-TTCTGGCATCGATGAAGAAC---------CAGCGAAATGCGATACGTAGTGTGAATT-GCAG-AATTCAGTGAATCATCGAATCTTTGAACGCACATTGCGCCCTTTGGTATTCCAAAGGGC-ATGCCTGTTCGAGCGTCATTTGTACCCTCAAGC-TTTGCT-TGGTG------TTGGGCG-----TC-TTTTGTCTTT------GGCCTC-----GCCCAAAG--------ACTCG-CCTTAAAACG--------ATTGGCA-GCCGGCC-------TACTGG-TTTCGCAGCGC-AGCACAT-TTTTGCGCTTTGC-AATCAGC-A-CA--------AGGA-CGGCAAT-CCATC-AAG-AC-----TACATTTTTACG--------TTTGACCTCGG-ATCAGGTAGG-GATACCCGCTGAAC
>MH858397.1_Curvularia_prasadii(unknown)
---------TCATT-ACAC-AA--TTAAAATATGAAA-----GG---C-TT-----------------CGGC-TGGATAT---TTTTA-----------TCACCCTTGTC-----------TTTTGCGCACTCGTTTGTT---TCCTGGGCGGG-TTCGCCCGCCA---------CCAGGACCACACCATAAACC----TTTT--T---TATGCAGTTGCAATCAGCGTCAGTATAAC-AAATGT---AAATCATTTACAACTTTCAACAACGGATCTCTTGG-TTCTGGCATCGATGAAGAAC---------CAGCGAAATGCGATACGTAGTGTGAATT-GCAG-AATTCAGTGAATCATCGAATCTTTGAACGCACATTGCGCCCTTTGGTATTCCAAAGGGC-ATGCCTGTTCGAGCGTCATTTGTACCCTCAAGC-TTTGCT-TGGTG------TTGGGCG-----TC-TTTTGTCTTT------GGCCTC-----GCCCAAAG--------ACTCG-CCTTAAAACG--------ATTGGCA-GCCGGCC-------TACTGG-TTTCGCAGCGC-AGCACAT-TTTTGCGCTTTGC-AATCAGC-A-CA--------AGGA-CGGCAAT-CCATC-AAG-AC-----TACATTTTTACG--------TTTGACCTCGG-ATCAGGTAGG-GATACCCGCTGAAC
>MH859833.1_Curvularia_penniseti(seeds)
-CGGAGGGATCATT-ACAC-AA--TACA-ATATG-AA-----GG---C-TGTGT-GACGT----TCGACAGC-TGGATTA---TTTTA-----------TTACCCTTGTC-----------TTTTGCGCACTTG-TTGTT---TCCTGGGCGGG-TTCGCCCGCCA---------CCAGGACCACCATATAAACC----TTTT--T---TATGCAGTTGCAATCAGCGTCAGTAACA--AAATGT---AAATCATTTACAACTTTCAACAACGGATCTCTTGG-TTCTGGCATCGATGAAGAAC---------CAGCGAAATGCGATACGTAGTGTGAATT-GCAG-AATTCAGTGAATCATCGAATCTTTGAACGCACATTGCGCCCTTTGGTATTCCAAAGGGC-ATGCCTGTTCGAGCGTCATTTGTACCCTCAAGC-TTTGCT-TGGTG------TTGGGCG----TTT-TTTTGTCTTTG-----GGTC-------CGCCAAAG--------ACTCG-CCTTAAAGTG--------ATTGGCA-GCCGGCC-------TACTGG-TTTCGCAGCGC-AGCACAT-TTTTGCGC-TTGC-AATCAGC-A-AAAG------AGGA-CGGCAAT-CCATC-AAG-AC-----TCCTTTCTCACG---------TTGACCTCGG-ATCAGGTAGG-GATACCCGCTGAAC
>Curvularia_cymbopogonis_(HG778985.1)__(endophyte)
-CGGAGGGATCATT-ACAC-AA--TAAT-ATATG-AA-----GG---C-TG-------------CTCGCGGC-TGGAGTA----TTTA-----------TTACCCTTGTC-----------TTTTGCGCACTTG-TTGTT---TCCTGGGCGGG-CTCGCCCGCCA---------CCAGGACCACAT-ACAAACC----TTTT--T---TATGTAGTTGCAATCAGCGTCAGTATAAC-AAATGT---AAATCATTTACAACTTTCAACAACGGATCTCTTGG-TTCTGGCATCGATGAAGAAC---------CAGCGAAATGCGATACGTAGTGTGAATT-GCAG-AATTCAGTGAATCATCGAATCTTTGAACGCACATTGCGCCCTTTGGTATTCCAAAGGGC-ATGCCTGTTCGAGCGTCATTTGTACCCTCAAGC-TTTGCT-TGGTG------TTGGGCG----TTT-TTTTGTCTTT------GGCCT------GCCCAAAG--------ACTCG-CCTCAAAACG--------ATTGGCA-GCCGGCC-------TCCTGG-TTTCGCAGCGC-AGCACAT-TTTTGCGC-TTGC-AATCAGC-A-ATAG------AGGA-CGGCACT-CCATC-AAG-AC-----TCGTTTATCACT--------TTTGACCTCGG-ATCAGGTAGG-GATACCCGCTGAAC
>MH862233.1_Curvularia_crassiseptata_(plant)
-CGGAGGGATCATT-ACAC-AA--TAAC-ATATG-AA-----GG---C-GG-------------CTCGCAGT-TGGAGTA----TGTA-----------TTCCCCTTGTC-----------TTTTGCGCACTTG-GTGTT---TCCTGGGCGGG-TTCTCCCGCCG---------CCAGGACCACAT-ACAAACC----TTTT--T---TATGTAGTTGCAATCAGCGTCAGTATAAC-AAATGT---AAATCATTTACAACTTTCAACAACGGATCTCTTGG-TTCTGGCATCGATGAAGAAC---------CAGCGAAATGCGATACGTAGTGTGAATT-GCAG-AATTCAGTGAATCATCGAATCTTTGAACGCACATTGCGCCCTTTGGTATTCCAAAGGGC-ATGCCTGTTCGAGCGTCATTTGTACCCTCAAGC-TTTGCT-TGGTG------TTGGGCG----TTT-TTTTGTCTTT------GGCCT------GCCCAAAG--------ACTCG-CCTCAAAACG--------ATTGGCA-GCCGGCC-------TCCTGG-TTTCGCAGCGC-AGCACAT-TTTTGCGC-TTGC-AATCAGC-A-ATAG------AGGA-CGGCACT-CCATC-AAG-AC-----TCGTTTATCACT--------TTTGACCTCGG-ATCAGGTAGG-GAACCCCGCTGAAC
>MH859839.1_Curvularia_cymbopogonis_(seeds)
-CGGAGGGATCATT-ACAC-AA--TAAC-ATATG-AA-----GG---C-TG-------------CTCGCAGC-TGGAGTA----TTTA-----------TTACCCTTGTC-----------TTTTGCGCACTTG-TTGTT---TCCTGGGCGGG-CTCGCCCGCCA---------CCAGGACCACAT-ACAAACC----TTTT--T---TATGTAGTTGCAATCAGCGTCAGTATAAC-AAATGT---AAATCATTTACAACTTTCAACAACGGATCTCTTGG-TTCTGGCATCGATGAAGAAC---------CAGCGAAATGCGATACGTAGTGTGAATT-GCAG-AATTCAGTGAATCATCGAATCTTTGAACGCACATTGCGCCCTTTGGTATTCCAAAGGGC-ATGCCTGTTCGAGCGTCATTTGTACCCTCAAGC-TTTGCT-TGGTG------TTGGGCG----TTT-TTTTGTCTTT------GGCCT------GCCCAAAG--------ACTCG-CCTCAAAACG--------ATTGGCA-GCCGGCC-------TCCTGG-TTTCGCAGCGT-AGCACAT-TTTTGCGC-TTGC-AATCAGC-A-ATAG------AGGA-CGGCACT-CCATC-AAG-AC-----TCGTTTATCAC----------TTGACCTCGG-ATCAGGTAGG-GATACCCGCTGAAC
>Curvularia_mosaddeghii_(MG846737.1)_(endophyte)
-----------GCT---------------GTACG-------CGG---C-TGTGC-------TG-CGGAAGGC-TGAATTA---TTTAT-----------TTACCCTTGTC-----------TTTTGCGCACTTG-TTGTT---TCCTGGGCGGG-TTCGCCCGCCA---------CCAGGACCACATCATAAACC----TTTTTTT---AATGCAGTTGCAATCAGCGTCAGTATAAC-AAATGT---AAATCATTTACAACTTTCAACAACGGATCTCTTGG-TTCTGGCATCGATGAAGAAC---------CAGCGAAATGCGATACGTAGTGTGAATT-GCAG-AATTCAGTGAATCATCGAATCTTTGAACGCACATTGCGCCCTTTGGTATTCCAAAGGGC-ATGCCTGTTCGAGCGTCATTTGTACCCTCAAGC-TTTGCT-TGGTG------TTGGGCGT---TTT-TTTTGTCTTT------GGTC-------GCCCAAAG--------ACTCG-CCTCAAAAGG--------ATTGGCA-GCCGGCC-------TACTGG-TTTCGCAGCGC-AGCACAT-TTTTGCGC-TTGC-AATCAGC-A-AAAG------AGGA-CGGCAAT-CCATC-AAG-AC------TCCTTTTCACAT-------TTTGACCTCGG-ATCAGGTAGG-GATA----------
>MH862063.1_Curvularia_patereae_(seed)
-----------AGC------AG-------GTACGTAA-----GG---C-CG-------------TTCGCGGC-TGGACTA----TTTA-----------TTACCCTTGTC-----------TTTTGCGCACTTG-TTGCT---TCCTGGGCGAG-TTCGCTCGCCA---------CCAGGACCACAATCTAAACC----TTTT--T---TATGCAGTTGCAATCAGCGTCAGTATAAC-AAATGT---AAATCATTTACAACTTTCAACAACGGATCTCTTGG-TTCTGGCATCGATGAAGAAC---------CAGCGAAATGCGATACGTAGTGTGAATT-GCAG-AATTCAGTGAATCATCGAATCTTTGAACGCACATTGCGCCCTTTGGTATTCCAAAGGGC-ATGCCTGTTCGAGCGTCATTTGTACCCTCAAGC-TTTGCT-TGGTG------TTGGGCGT-------TTTTGTCTTT------GGCTTT-----GCCCAAAG--------ACTCG-CCTTAAAGTG--------ATTGGCA-GCCGGCC-------TACTGG-TTTCGCAGCGC-AGCACAT-TTTTGCGC-TTGC-AATCAGC-A-AAAG------AGGA-CGGCAAT-CCATC-AAG-AC------TCCTTCTCACG--------TTTGACCTCGG-ATCAGGTAGG-GATACCCGCTGAAC
>Curvularia_cactivora_(MN688803.1)__(endophyte)
-CGGAGGGATCATT-ACAC-AA--AG-A-ATAGG-TA-----GG---C-TGCCT-GTGGC-G--GCAGCGGC-TGAACTA----TTTT-----------TCACCCATGTC-----------TTTTGCGCACTTG-TTGTT---TCCTGGGCGGG-TTCGCCCGCCA---------CCAGGACCACACCATAAACC----TTTT--T---TATGCAGTTGCAATCCGCGTCAGTATAAC-TAATGT--AAAATCATTTACAACTTTCAACAACGGATCTCTTGG-TTCTGGCATCGATGAAGAAC---------CAGCGAAATGCGATACGTAGTGTGAATT-GCAG-AATTCAGTGAATCATCGAATCTTTGAACGCACATTGCGCCCTTTGGTATTCCAAAGGGC-ATGCCTGTTCGAGCGTCATTTGTACCCTCAAGC-TTTGCT-TGGTG------TTGGGCGT-------TGTTGTCTTG--------------CCGTGCGCAAG--------ACTCG-CCTTAAAACG--------ATTGGCA-GCCGGCC-------TACTGG-TTTCGGAGCGC-AGCACATTTTTTGCGC-TTGC-AACCAGC-A-AAAG------AGGT-TGGCGAT-CCAGC-AAG-TC-----TATCTTCTCACT--------TTTGACCTCGG-ATCAGGTAGG-GATACCCGCTGAAC
>Curvularia_portulacae_(KJ415553.1)_(endophyte)
-----------------------------------------------------------------------------------------------------ACCCATGTC-----------TTTTGCGCAC----TTGTT---TCCTGGGCGGG-TTCGCCCGCCA---------CCAGGACCACACCATAAACC----TTTT--T---TATGCAGTTGCAATCAGCGTCAGTACAAC-TAATGT--AAAATCATTTACAACTTTCAACAACGGATCTCTTGG-TTCTGGCATCGATGAAGAAC---------CAGCGAAATGCGATACGTAGTGTGAATT-GCAG-AATTCAGTGAATCATCGAATCTTTGAACGCACATTGCGCCCTTTGGTATTCCAAAGGGC-ATGCCTGTTCGAGCGTCATTTGTACCCTCAAGC-TTTGCT-TGGTG------TTGGGCGT-------TGTTGTCTTG--------------CTATCCGCAAG--------ACTCG-CCTTAAAACG--------ATTGGCA-GCCGGCC-------TACTGG-TTTCGGAGCGC-AGCACATATTTTGCGC-TTG-------------------------------------------------------------------------------------------------------------
>MH856324.1_Curvularia_portulacae
-CGGAGGGATCATT-ACAC-AA--AG-A-ATATG-TA-----GG---C-TGCAC-GCGGC-G--GCCGAGGC-TGAAATA----TTTT-----------TCACCCATGTC-----------TTTTGCGCAC----TTGTT---TCCTGGGCGGG-TTCGCCCGCCA---------CCAGGACCACACCATAAACC----TTTT--T---TATGCAGTTGCAATCAGCGTCAGTACAAC-TAATGT--AAAATCATTTACAACTTTCAACAACGGATCTCTTGG-TTCTGGCATCGATGAAGAAC---------CAGCGAAATGCGATACGTAGTGTGAATT-GCAG-AATTCAGTGAATCATCGAATCTTTGAACGCACATTGCGCCCTTTGGTATTCCAAAGGGC-ATGCCTGTTCGAGCGTCATTTGTACCCTCAAGC-TTTGCT-TGGTG------TTGGGCGT-------TGTTGTCTTG--------------CTATCCGCAAG--------ACTCG-CCTTAAAACG--------ATTGGCA-GCCGGCC-------TACTGG-TTTCGGAGCGC-AGCACATATTTTGCGC-TTGC-AACCAGC-A-AAAG------AGGT-TGGCGAT-CCAGC-AAG-TA-----CATCTTCTCACT--------TTTGACCTCGG-ATCAGGTAGG-GATACCCGCTGAAC
>MH864685.1_Curvularia_portulacae_(unknown)
-CGGAGGGATCATT-ACAC-AA--AG-A-ATATG-TA-----GG---C-TGCAC-GCGGC-G--GCCGAGGC-TGAAATA----TTTT-----------TCACCCATGTC-----------TTTTGCGCAC----TTGTT---TCCTGGGCGGG-TTCGCCCGCCA---------CCAGGACCACACCATAAACC----TTTT--T---TATGCAGTTGCAATCAGCGTCAGTACAAC-TAATGT--AAAATCATTTACAACTTTCAACAACGGATCTCTTGG-TTCTGGCATCGATGAAGAAC---------CAGCGAAATGCGATACGTAGTGTGAATT-GCAG-AATTCAGTGAATCATCGAATCTTTGAACGCACATTGCGCCCTTTGGTATTCCAAAGGGC-ATGCCTGTTCGAGCGTCATTTGTACCCTCAAGC-TTTGCT-TGGTG------TTGGGCGT-------TGTTGTCTTG--------------CTATCCGCAAG--------ACTCG-CCTTAAAACG--------ATTGGCA-GCCGGCC-------TACTGG-TTTCGGAGCGC-AGCACATATTTTGCGC-TTGC-AACCAGC-A-AAAG------AGGT-TGGCGAT-CCAGC-AAG-TA-----CATCTTCTCACT--------TTTGACCTCGG-ATCAGGTAGG-GATACCCGCTGAAC
>MH864488.1_Curvularia_portulacae_(unknown)
-CGGAGGGATCATT-ACAC-AA--AG-A-ATATG-TA-----GG---C-TGCAC-GCGGC-G--GCCGAGGC-TGAAATA----TTTT-----------TCACCCATGTC-----------TTTTGCGCAC----TTGTT---TCCTGGGCGGG-TTCGCCCGCCA---------CCAGGACCACACCATAAACC----TTTT--T---TATGCAGTTGCAATCAGCGTCAGTACAAC-TAATGT--AAAATCATTTACAACTTTCAACAACGGATCTCTTGG-TTCTGGCATCGATGAAGAAC---------CAGCGAAATGCGATACGTAGTGTGAATT-GCAG-AATTCAGTGAATCATCGAATCTTTGAACGCACATTGCGCCCTTTGGTATTCCAAAGGGC-ATGCCTGTTCGAGCGTCATTTGTACCCTCAAGC-TTTGCT-TGGTG------TTGGGCGT-------TGTTGTCTTG--------------CTATCCGCAAG--------ACTCG-CCTTAAAACG--------ATTGGCA-GCCGGCC-------TACTGG-TTTCGGAGCGC-AGCACATATTTTGCGC-TTGC-AACCAGC-A-AAAG------AGGT-TGGCGAT-CCAGC-AAG-TA-----CATCTTCTCAC----------TTGACCTCGG-ATCAGGTAGG-GATACCCACTGAAG
>MH858546.1_Curvularia_eragrostidis_(plant
-CGGAGGGATCATT-ACAC-AA--AA-A-ATATG-AA-----GG---CTTGCAA-CCGCC-------GAAGC-TGAATTA----TTTT-----------TCACCCATGTC-----------TTTTGCGCACTTG-TTGTT---TCCTGGGCGGG-TTCGCCCGCCA---------CCAGGACCACACCATAAACC----TTTT--T---TATGCAGTTGCAATCAGCGTCAGTATAAC-AAATGT---AAATCATTTACAACTTTCAACAACGGATCTCTTGG-TTCTGGCATCGATGAAGAAC---------CAGCGAAATGCGATACGTAGTGTGAATT-GCAG-AATTCAGTGAATCATCGAATCTTTGAACGCACATTGCGCCCTTTGGTATTCCAAAGGGC-ATGCCTGTTCGAGCGTCATTTGTACCCTCAAGC-TTTGCT-TGGTG------TTGGGCG--------TTTTGTCTTT------GGCTTT-----GCCCAAGG--------ACTCG-CCTTAAAACG--------ATTGGCA-GCCGGCC-------TACTGG-TTTCGGAGCGC-AGCACAT-TTTTGCGC-TTGC-AACTAGC-T-AAAG------AGGC-CAGCAAT-CCATC-AAG-AC-----CTTCTTCTCAC----------TTGACCTCGG-ATCAGGTAGG-GATACCCGCTGAAC
>MH859837.1_Curvularia_eragrostidis_(seeds)
-CGGAGGGATCATT-ACAC-AA--AA-A-ATATG-AA-----GG---C-TGCAA-CCGCC-------GAAGC-TGAATTA----TTTT-----------TCACCCATGTC-----------TTTTGCGCACTTG-TTGTT---TCCTGGGCGGG-TTCGCCCGCCA---------CCAGGACCACACCATAAACC----TTTT--T---TATGCAGTTGCAATCAGCGTCAGTATAAC-AAATGT---AAATCATTTACAACTTTCAACAACGGATCTCTTGG-TTCTGGCATCGATGAAGAAC---------CAGCGAAATGCGATACGTAGTGTGAATT-GCAG-AATTCAGTGAATCATCGAATCTTTGAACGCACATTGCGCCCTTTGGTATTCCAAAGGGC-ATGCCTGTTCGAGCGTCATTTGTACCCTCAAGC-TTTGCT-TGGTG------TTGGGCG--------TTTTGTCTTT------GGCTTT-----GCCCAAAG--------ACTCG-CCTTAAAACG--------ATTGGCA-GCCGGCC-------TACTGG-TTTCGGAGCGC-AGCACAT-TTTTGCGC-TTGC-AACTAGC-T-AAAG------AGGC-CAGCAAT-CCATC-AAG-AC-----CTTCTTCTCAC----------TTGACCTCGG-ATCAGGTAGG-GATACCCGCTGAAC
>Curvularia_intermedia_(HG778991.1)__(endophyte)
-CGGAGGGA-CATT-ACAC-AA--AA-A-ATATG-AA-----GG---C-TGCAC-GCGGC-T--GCGGAGGC-TGAAATA----TTTT-----------TCACCCATGTC-----------TTTTGCGCACTTG-TTGTT---TCCTGGGCGGGTTTCGCCCGCCA---------CCAGGACCACACCATAAACC----TTTT--T---TATGCAGTTGCAATCAGCGTCAGTATAAC-AAATGT---AAATCATTTACAACTTTCAACAACGGATCTCTTGG-TTCTGGCATCGATGAAGAAC---------CAGCGAAATGCGATACGTAGTGTGAATT-GCAG-AATTCAGTGAATCATCGAATCTTTGAACGCACATTGCGCCCTTTGGTATTCCAAAGGGC-ATGCCTGTTCGAGCGTCATTTGTACCTTCAAGC-TTTGCT-TGGTG------TTGGGCG-----TC-TTTTTTTTTT------GTCTTG--TGTGCCCTGAG--------ACTCG-CCTTAAAACG--------ATTGGCA-GCCGGCC-------TACTGG-TTTCGGAGCGC-AGCACAT-TTTTGCGC-TTGC-AATCAGC-A-AAAG------AGGC-CAGCCAT-CCATC-AAG-ACC----ATTCTTCTCAC---------TTTGACCTCG---------------------------
>Curvularia_pseudointermedia_(MN688819.1|)_
-CGGAGGGATCATT-ACAC-AA--AA-A-ATATG-AA-----GG---C-TGTAC-GCGGC-T--GCGGAGGC-TGAAATA----TTTT-----------TCACCCATGTC-----------TTTTGCGCACTTG-TTGTT---TCCTGGGCGGGTTTCGCCCGCCA---------CCAGGACCACACCATAAACC----TTTT--TT-CTATGCAGTTGCAATCAGCGTCAGTATAAC-AAATGT---AAATCATTTACAACTTTCAACAACGGATCTCTTGG-TTCTGGCATCGATGAAGAAC---------CAGCGAAATGCGATACGTAGTGTGAATT-GCAG-AATTCAGTGAATCATCGAATCTTTGAACGCACATTGCGCCCTTTGGTATTCCAAAGGGC-ATGCCTGTTCGAGCGTCATTTGTACCTTCAAGC-TTTGCT-TGGTG------TTGGGCGT---CTT-TTTTGTCTTG------GGCCTT-----GCCCTGAG--------ACTCG-CCTTAAAACG--------ATTGGCA-GCCGGCC-------TACTGG-TTTCGGAGCGC-AGCACAT-TTTTGCGC-TTGC-AATCAGC-A-AAAG------AGGC-CAGCCAT-CCATC-AAG-ACC----ATTCTTCTCACT--------TTTGACCTCGG-ATCAGGTAGG-GATACCCGCTGAAC
>Curvularia_sp._Z10_(JF742784.1)
--------------------------------TG-AA-----GG---C-TGCAC-GCGGC-T--GCTGAGGC-TGAACTA----TTTT-----------TCACCCATGTC-----------TTTTGCGCACTTG-TTGTT---TCCTGGGCGGG-TTCGCTCGCCA---------CCAGGACCACACCATAAACC----TTTT--T---TATGCAGTTGCAATCAGCGTCAGTATAAC-AAATGT---AAATCATTTACAACTTTCAACAACGGATCTCTTGG-TTCTGGCATCGATGAAGAAC---------CAGCGAAATGCGATACGTAGTGTGAATT-GCAG-AATTCAGTGAATCATCGAATCTTTGAACGCACATTGCGCCCTTTGGTATTCCAAAGGGC-ATGCCTGTTCGAGCGTCATTTGTACCCTCAAGC-TTTGCT-TGGTG------TTGGGCGT----TT-TTTTGTCTT------------------GTTCCAAG--------ACTCG-CCTTAAAACG--------ATTGGCA-GCCGGCC-------TACTGG-TTTCGGAGCGC-AGCACAT-TTTTGCGC-TTGC-AATCAGC-A-AAAG------AGGT-CGGCAAT-CCATC-AAG-TCC----AT--TTCTCACT--------TTTGACCTCGG-ATCAGGTAGG-GATACCCGCTGAAC
>Curvularia_oryzae_(KP400650.1)_(endophyte)
-----------------------------------------------------------------------------------------------------ACCCATGTC-----------TTTTGCGCACTTG-TTGTT---TCCTGGGCGGG-TTCGCTCGCCA---------CCAGGACCACACCATAAACC----TTTT--T--ATCTGTAGTTGCAATCAGCGTCAGT--AAC-AAGTAA--ATAATCATTTACAACTTTCAACAACGGATCTCTTGG-TTCTGGCATCGATGAAGAAC---------CAGCGAAATGCGATACGTAGTGTGAATT-GCAG-AATTCAGTGAATCATCGAATCTTTGAACGCACATTGCGCCCTTTGGTATTCCAAAGGGC-ATGCCTGTTCGAGCGTCATTTGTACCCTCAAGC-TTTGCT-TGGTG------TTGGGCGT-------TTTTGTCTTT------GGCTAC-----GCCCAAAG--------ACTCG-CCTTAAAACG--------ATTGGCA-GCCGGCC-------TACTGG-TTTCGCAGCGC-AGCACAT-TTTTGCGC-TTGC-AACCAGC-A-AAAG------AGGT-TGGCAAT-CCATC-AAG-TCT----TACTTTCTCACT--------TTTGACCTCGG-ATCAGGTAG----------------
>Curvularia_tuberculata_(JX256433.1)_(endophyte)
-----------------------------------------------------------------------------------------------------ACCCATGTC-----------TTTTGCGCACTTG-TTGTT---TCCTGGGCGGG-TTCGCCCGCCA---------CCAGGACCACACCATAAACC----TTTT--T--ATCTGTAGTTGCAATCAGCGTCAGT--AAC-AAGTAA--ATAATCATTTACAACTTTCAACAACGGATCTCTTGG-TTCTGGCATCGATGAAGAAC---------CAGCGAAATGCGATACGTAGTGTGAATT-GCAG-AATTCAGTGAATCATCGAATCTTTGAACGCACATTGCGCCCTTTGGTATTCCAAAGGGC-ATGCCTGTTCGAGCGTCATTTGTACCCTCAAGC-TTTGCT-TGGTG------TTGGGCGT-------TTTTGTCTTT------GGCTAC-----GCCCGAAG--------ACTCG-CCTTAAAACG--------ATTGGCA-GCCGGCC-------TACTGG-TTTCGCAGCGC-AGCACAT-TTTTGCGC-TTGC-AATCAGC-A-AAAG------AGGT-TGGCGAT-CCATC-AAG-TC-----TACTTTCTCACT--------TTTGACCTCGG-ATCAGGTAG----------------
>MH857148.1_Curvularia_oryzae(seeds)
--------ATCATT-ACAC-AA--AAGA-ATATG-AA-----GG---C-TGACT-GCGGC-G--CT-GAGGC-TGAATTA---TTTTT-----------TCACCCATGTC-----------TTTTGCGCACTTG-TTGTT---TCCTGGGCGGG-TTCGCTCGCCA---------CCAGGACCACACCATAAACC----TTTT--T--ATCTGTAGTTGCAATCAGCGTCAGT--AAC-AAGTAA--ATAATCATTTACAACTTTCAACAACGGATCTCTTGG-TTCTGGCATCGATGAAGAAC---------CAGCGAAATGCGATACGTAGTGTGAATT-GCAG-AATTCAGTGAATCATCGAATCTTTGAACGCACATTGCGCCCTTTGGTATTCCAAAGGGC-ATGCCTGTTCGAGCGTCATTTGTACCCTCAAGC-TTTGCT-TGGTG------TTGGGCGT-------TTTTGTCTTT------GGCTAC-----GCCCAAAG--------ACTCG-CCTTAAAACG--------ATTGGCA-GCCGGCC-------TACTGG-TTTCGCAGCGC-AGCACAT-TTTTGCGC-TTGC-AACCAGC-A-AAAG------AGGT-TGGCAAT-CCATC-AAG-TCT----TACTTTCTCACT--------TTTGACC------------------------------
>MH858243.1_Curvularia_tuberculata_(leaf)
--------ATCATT-ACAC-AA--AAAA-ATATG-AA-----GG---C-TGACT-GCAGC-G--CTCGAGGC-TGAATTA---TTTTT-----------TCACCCATGTC-----------TTTTGCGCACTTG-TTGTT---TCCTGGGCGGG-TTCGCCCGCCA---------CCAGGACCACACCATAAACC----TTTT--T--ATCTGTAGTTGCAATCAGCGTCAGT--AAC-AAGTAA--ATAATCATTTACAACTTTCAACAACGGATCTCTTGG-TTCTGGCATCGATGAAGAAC---------CAGCGAAATGCGATACGTAGTGTGAATT-GCAG-AATTCAGTGAATCATCGAATCTTTGAACGCACATTGCGCCCTTTGGTATTCCAAAGGGC-ATGCCTGTTCGAGCGTCATTTGTACCCTCAAGC-TTTGCT-TGGTG------TTGGGCGT-------TTTTGTCTTT------GGCTAC-----GCCCGAAG--------ACTCG-CCTTAAAACG--------ATTGGCA-GCCGGCC-------TACTGG-TTTCGCAGCGC-AGCACAT-TTTTGCGC-TTGC-AATCAGC-A-AAAG------AGGT-TGGCGAT-CCATC-AAG-TCT----TACTTTCTCACT--------TTTGACC------------------------------
>MH859835.1_Curvularia_oryzae_(seeds)
-CGGAGGGATCATT-ACAC-AA--AAGA-ATATG-AA-----GG---C-TGACT-GCGGC-G--CT-GAGGC-TGAATTA---TTTTT-----------TCACCCATGTC-----------TTTTGCGCACTTG-TTGTT---TCCTGGGCGGG-TTCGCTCGCCA---------CCAGGACCACACCATAAACC----TTTT--T--ATCTGTAGTTGCAATCAGCGTCAGT--AAC-GAGTAA--ATAATCATTTACAACTTTCAACAACGGATCTCTTGG-TTCTGGCATCGATGAAGAAC---------CAGCGAAATGCGATACGTAGTGTGAATT-GCAG-AATTCAGTGAATCATCGAATCTTTGAACGCACATTGCGCCCTTTGGTATTCCAAAGGGC-ATGCCTGTTCGAGCGTCATTTGTACCCTCAAGC-TTTGCT-TGGTG------TTGGGCGT-------TTTTGTCTTT------GGCTAC-----GCCCAAAG--------ACTCG-CCTTAAAACG--------ATTGGCA-GCCGGCC-------TACTGG-TTTCGCAGCGC-AGCACAT-TTTTGCGC-TTGC-AACCAGC-A-AAAG------AGGT-TGGCAAT-CCATC-AAG-TCT----TACTTTCTCAC----------TTGACCTCGG-ATCAGGTAGG-GATACCCGCTGAAC
>MH859834.1_Curvularia_tuberculata_(seeds)
-CGGAGGGATCATT-ACAC-AA--AAAA-ATATG-AA-----GG---C-TGACT-GCAGC-G--CTCGAGGC-TGAATTA---TTTTT-----------TCACCCATGTC-----------TTTTGCGCACTTG-TTGTT---TCCTGGGCGGG-TTCGCCCGCCA---------CCAGGACCACACCATAAACC----TTTT--T--ATCTGTAGTTGCAATCAGCGTCAGT--AAC-AAGTAA--ATAATCATTTACAACTTTCAACAACGGATCTCTTGGGTTCTGGCATCGATGAAGAAC---------CAGCGAAATGCGATACGTAGTGTGAATT-GCAG-AATTCAGTGAATCATCGAATCTTTGAACGCACATTGCGCCCTTTGGTATTCCAAAGGGC-ATGCCTGTTCGAGCGTCATTTGTACCCTCAAGC-TTTGCT-TGGTG------TTGGGCGT-------TTTTGTCTTT------GGCTAC-----GCCCGAAG--------ACTCG-CCTTAAAACG--------ATTGGCA-GCCGGCC-------TACTGG-TTTCGCAGCGC-AGCACAT-TTTTGCGC-TTGC-AATCAGC-A-AAAG------AGGT-TGGCGAT-CCATC-AAG-TC-----TTACTTCTCAC---------TTTGACCTCGA--------------------------
>Curvularia_eragrosticola_(MH414899.1)_(endophyte)
-CGGAGGGATCATT-ACAC--A--AAAA-ATATG-AA-----GG---C------------------GGGGGC-TGAAATA---TTTTT-----------CCACCCATGTC-----------TTTTGCGCACTTG-TTGTT---TCCTGGGCGGG-TTCGCTCGCCA---------CCAGGACCAAACCATAAACC----TTTT--T---TATGCAGTTGCAATCAGCGTCAGTATAAC-AAATGT--TAAATCATTTACAACTTTCAACAACGGATCTCTTGG-TTCTGGCATCGATGAAGAAC---------CAGCGAAATGCGATACGTAGTGTGAATT-GCAG-AATTCAGTGAATCATCGAATCTTTGAACGCACATTGCGCCCTTTGGTATTCCAAAGGGC-ATGCCTGTTCGAGCGTCATTTGTACCCTCAAGCCTTTGCT-TGGTG------TTGGGCGT-------CTTTGTCTTG-------------------CAAAAG--------ACTCG-CCTTAAAACG--------ATTGGCA-GCCGGCC-------TACTGG-TTTCGGAGCGC-AGCACAT-TTTTGCGC-TTGC-AACCAGC-A-AAAG------AGGT-CGGCAAT-CCATC-AAG-TCC----AT--TTCTCACT--------TTTGACCTCGG-ATCAGGTAGG-GATACCCGCTGAAC
>Curvularia_papendorfii_(KJ909774.1)_(endophyte)
-CGGAGGGATCATT-ACACAAA--AAAA-ATATG-AA-----GG---C----------------GGGGGCGC-TGAATTA---TTTTT-----------TCACCCATGTC-----------TTTTGCGCACTTG-TTGTT---TCCTGGGCGGG-CTCGCTCGCCA---------CCAGGACCAAACCATAAACC----TTTT--T---TATGCAGTTGCAATCAGCGTCAGTATAAC-AAATGT--TAAATCATTTACAACTTTCAACAACGGATCTCTTGG-TTCTGGCATCGATGAAGAAC---------CAGCGAAATGCGATACGTAGTGTGAATT-GCAG-AATTCAGTGAATCATCGAATCTTTGAACGCACATTGCGCCCTTTGGTATTCCAAAGGGC-ATGCCTGTTCGAGCGTCATTTGTACCCTCAAGCTTCTGCT-TGGTG------TTGGGCGT-------GTTTGTCTTG-------------------CAAAAG--------ACTCG-CCTTAAAACG--------ATTGGCA-GCCGGCC-------TACTGG-TTTCGGAGCGC-AGCACAT-TTTTGCGC-TTGC-AACCAGC-A-AAAG------AGGA-CGGCAAT-CCATC-AAG-TAC----AT--TTCTCACT--------TTTGACCTCGG-ATCAGGTAGG-GATACCCGCTGAAC
>Curvularia_sporobolicola_(MH414908.1)_(endophyte)
-CGGAGGGATCATT-ACAC-AA--AAAG-ATATG-AA-----GG---C----------------GGGGGCGC-TGAATTA---TTTTT-----------TCACCCATGTC-----------TTTTGCGCACTTG-TTGTT---TCCTGGGCGGG-TTCGCTCGCCA---------CCAGGACCAAACCATAAACC----TTTT--T---TATGCAGTTGCAATCAGCGTCAGTATAAC-AAATGT--TAAATCATTTACAACTTTCAACAACGGATCTCTTGG-TTCTGGCATCGATGAAGAAC---------CAGCGAAATGCGATACGTAGTGTGAATT-GCAG-AATTCAGTGAATCATCGAATCTTTGAACGCACATTGCGCCCTTTGGTATTCCAAAGGGC-ATGCCTGTTCGAGCGTCATTTGTACCCTCAAGCTTTTGCT-TGGTG------TTGGGCGT-------GTTTGTCTTG-------------------CAAAAG--------ACTCG-CCTTAAAACG--------ATTGGCA-GCCGGCC-------TACTGG-TTTCGGAGCGC-AGCACAT-TTTCGCGC-TTGC-AATCAGC-A-AAAG------AGGA-CGGCAAT-CCATC-AAG-TAC----AT--TTCTCACT--------TTTGACCTCGG-ATCAGGTAGG-GATACCCGCTGAAC
>MH864484.1_Curvularia_micropus_(plant)
-CGGAGGGATCATT-ACAC-AA--AA-A-ATATG-CA-----GG---CCAACACTGCGGC-T--GCTGAGGC-TGAAGTA----TTTT-----------TCACCCATGTC-----------TTTTGCGCACTTG-TTGTT---TCCTGGGCGGG-TTCGCTCGCCA---------TCAGGACCACACCATAAACC----TTTT--T---TATGCAGTTGCAATCAGCGTCAGTATCAC-AAATGT--ATAATCATTTACAACTTTCAACAACGGATCTCTTGG-TTCTGGCATCGATGAAGAAC---------CAGCGAAATGCGATACGTAGTGTGAATT-GCAG-AATTCAGTGAATCATCGAATCTTTGAACGCACATTGCGCCCTTTGGTATTCCAAAGGGC-ATGCCTGTTCGAGCGTCATTTGTACCCTCAAGC-TTTGCT-TGGTG------TTGGGCG-----TT-TTT-GTCTT----------------GTGCAGCAAG--------ACTCG-CCTTAAAACG--------ATTGGCA-GCCGGCC-------TACTGG-TTTCGGAGCGC-AGCACAT-TTTTGCGC-TTGC-AACCAGC-A-CAAG------AGGC-CGGCACT-CCATC-AAG-TC-----CTCTTTCTCACA---------TTGACCTCGG-ATCAGGTAGG-GATACCCGCTGAAC
>MH864485.1_Curvularia_micropus_(plant)
-CGGAGGGATCATT-ACAC-AA--AA-A-ATATG-CA-----GG---CCAACACTGCGGC-T--GCTGAGGC-TGAAGTA----TTTT-----------TCACCCATGTC-----------TTTTGCGCACTTG-TTGTT---TCCTGGGCGGG-TTCGCTCGCCA---------TCAGGACCACACCATAAACC----TTTT--T---TATGCAGTTGCAATCAGCGTCAGTATCAC-AAATGT--ATAATCATTTACAACTTTCAACAACGGATCTCTTGG-TTCTGGCATCGATGAAGAAC---------CAGCGAAATGCGATACGTAGTGTGAATT-GCAG-AATTCAGTGAATCATCGAATCTTTGAACGCACATTGCGCCCTTTGGTATTCCAAAGGGC-ATGCCTGTTCGAGCGTCATTTGTACCCTCAAGC-TTTGCT-TGGTG------TTGGGCG-----TT-TTT-GTCTT----------------GTGCAGCAAG--------ACTCG-CCTTAAAACG--------ATTGGCA-GCCGGCC-------TACTGG-TTTCGGAGCGC-AGCACAT-TTTTGCGC-TTGC-AACCAGC-A-CAAG------AGGC-CGGCACT-CCATC-AAG-TC-----CTCTTTCTCACA---------TTGACCTCGG-ATCAGGTAGG-GATACCCGCTGAAC
>MH857010.1_Curvularia_uncinata(seeds)
--------ATCATT-ACACAAA--TAAATATATG-AA-----GG---C-TGCCC-GCCGC----CGGAAGGC-CGGAGTAT-TTTTTA-----------TTACCCTTGTC-----------TTTTGCGCACTTG-TTGTT---TCCTGGGCGGG-TTCGCCCGCCA---------CCAGGACCACACCATAAACC----TTTT--T---TATGCAGTTGCAATCAGCGTCAGTATGTA-AAA-----ATAATCATTTACAACTTTCAACAACGGATCTCTTGG-TTCTGGCATCGATGAAGAAC---------CAGCGAAATGCGATACGTAGTGTGAATT-GCAG-AATTCAGTGAATCATCGAATCTTTGAACGCACATTGCGCCCTTTGGTATTCCGAAGGGC-ATGCCTGTTCGAGCGTCATTTGTACCCTCAAGC-TTTGCT-TGGTG------TTGGGCG---TGTT-TATTGTCTTT------GGCTTC-----GCCCAAAG--------ACTCG-CCTTAAAACG--------ATTGGCA-GCCGGCC-------TACTGG-TTTCGCAGCGC-AGCACAT-TTTTGCGC-TTGC-AATCAGC-A-AAAG------AGGA-CGGCACT-CCATC-AAG-AC-----TTTTTTATCACT--------TTTGACC------------------------------
>Curvularia_sp._NR-2006-D12_(DQ480350.1)
-CGGAGGGATCATT-ACAC-AA--AAAA-ATATG-AA-----GG---C-TGTAC-GCAGC-------------TGAATTA----TTTT-----------TCACCCATGTC-----------TTTTGCGCACTTG-TTGTT---TCCTGGGCGGG-TTCGCCCGCCA---------CCAGGACCACACCATAAACC----TTTT--T---TATGCAGTTGCAATCAGCGTCAGTAAAAC-AAGT-----AATTAATTTACAACTTTCAACAACGGATCTCTTGG-TTCTGGCATCGATGAAGAAC---------CAGCGAAATGCGATACGTAGTGTGAATT-GCAG-AATTCAGTGAATCATCGAATCTTTGAACGCACATTGCGCCCTTTGGTATTCCAAAGGGC-ATGCCTGTTCGAGCGTCATTTGTACCCTCAAGC-TCTGCT-TGGTG------TTGGGCG---TTTT-TGTTATCCTT-----------------TTTGGGGG--------ACTCG-CCTTAAAACA--------ATTGGCA-GCCGGCC-------TACTGG-TTTCGGAGCGC-AGCACAA-TTTTGCGC-TTGC-AACCAGC-A-AAAG------AGGT-TGGCGAT-CCATC-AAG-TCT----ACTTTTCTCACT--------TTTGACCTCGG-ATCAGGTAGG-GATACCCGCTGAAC
>MH858244.1_Curvularia_verruculosa_(soil_
-CGGAGGGATCATT-ACACAAA--TGAAAATATG-AA-----GG---CCCTTTC----------AAACCGGC-TGGATTA---TTTTT---------CTTCACCCTTGTC-----------TTTTGCGCACTTG-TTGTT---TCCTGGGCGGG-TTCGCTCGCCA---------CCAGGACCACACCATAAACC----TTTT--------TGTTAATGCAATCAGCGTCAGTA-----AAAAGTAATAATTATTTTACAACTTTCAACAACGGATCTCTTGG-TTCTGGCATCGATGAAGAAC---------CAGCGAAATGCGATACGTAGTGTGAATT-GCAG-AATTCAGTGAATCATCGAATCTTTGAACGCACATTGCGCCCTTTGGTATTCCAAAGGGC-ATGCCTGTTCGAGCGTCATTTGTACCCTCAAGC-TTTGCT-TGGTG------TTGGGCG-----TT-GTTTGTCTTT------GGCCTT-----GCCCAAAG--------ACTCG-CCTTAAAACA--------ATTGGCA-GCCGGCC-------TACTGG-TTTCGCAGCGC-AGCACAT-TTTTGCGC-TTGC-AATCAGC-A-AAAG------AGGT-TGGCCAT-CCATC-AAG-AC-----TACATTTATACG--------TTTGACCTCGG-ATCAGGTAGG-GATACCCGCTGAAC
>MH858245.1_Curvularia_verruculosa_(plant)
-CGGAGGGATCATT-ACACAAA--TGAAAATATG-AA-----GG---CCC-TTC----------AAACCGGC-TGGATTA---TTTTT---------CTTCACCCTTGTC-----------TTTTGCGCACTTG-TTGTT---TCCTGGGCGGG-TTCGCTCGCCA---------CCAGGACCACACCATAAACC----TTTT--------TGTTAATGCAATCAGCGTCAGTA-----AAAAGTAATAATTATTTTACAACTTTCAACAACGGATCTCTTGG-TTCTGGCATCGATGAAGAAC---------CAGCGAAATGCGATACGTAGTGTGAATT-GCAG-AATTCAGTGAATCATCGAATCTTTGAACGCACATTGCGCCCTTTGGTATTCCAAAGGGC-ATGCCTGTTCGAGCGTCATTTGTACCCTCAAGC-TTTGCT-TGGTG------TTGGGCG-----TT-GTTTGTCTTT------GGCCTT-----GCCCAAAG--------ACTCG-CCTTAAAACA--------ATTGGCA-GCCGGCC-------TACTGG-TTTCGCAGCGC-AGCACAT-TTTTGCGC-TTGC-AATCAGC-A-AAAG------AGGT-TGGCCAT-CCATC-AAG-AC-----TACATTTATACG--------TTTGACCTCGG-ATCAGGTAGG-GATACCCGCTGAAC
>MH858247.1_Curvularia_verruculosa_(plant
-CGGAGGGATCATT-ACACAAA--TGAAAATATG-AA-----GG---CCC-TTC----------AAACCGGC-TGGATTA---TTTTT---------CTTCACCCTTGTC-----------TTTTGCGCACTTG-TTGTT---TCCTGGGCGGG-TTCGCTCGCCA---------CCAGGACCACACCATAAACC----TTTT--------TGTTAATGCAATCAGCGTCAGTA-----AAAAGTAATAATTATTTTACAACTTTCAACAACGGATCTCTTGG-TTCTGGCATCGATGAAGAAC---------CAGCGAAATGCGATACGTAGTGTGAATT-GCAG-AATTCAGTGAATCATCGAATCTTTGAACGCACATTGCGCCCTTTGGTATTCCAAAGGGC-ATGCCTGTTCGAGCGTCATTTGTACCCTCAAGC-TTTGCT-TGGTG------TTGGGCG-----TT-GTTTGCCTTT------GGCCTT-----GCCCAAAG--------ACTCG-CCTTAAAACA--------ATTGGCA-GCCGGCC-------TACTGG-TTTCGCAGCGC-AGCACAT-TTTTGCGC-TTGC-AATCAGC-A-AAAG------AGGT-TGGCCAT-CCATC-AAG-AC-----TACATTTATACG---------TTGACCTCGG-ATCAGGTAGG-GATACCCGCTGAAC
>MH859788.1_Curvularia_verruculosa_(grass)
-CGGAGGGATCATT-ACACAAA--TGAAAATATG-AA-----GG---CCC-TTC----------AAACCGGC-TGGATTA---TTTTT---------CTTCACCCTTGTC-----------TTTTGCGCACTTG-TTGTT---TCCTGGGCGGG-TTCGCTCGCCA---------CCAGGACCACACCATAAACC----TTTT--------TGTTAATGCAATCAGCGTCAGTA-----AAAAGTAATAATTATTTTACAACTTTCAACAACGGATCTCTTGG-TTCTGGCATCGATGAAGAAC---------CAGCGAAATGCGATACGTAGTGTGAATT-GCAG-AATTCAGTGAATCATCGAATCTTTGAACGCACATTGCGCCCTTTGGTATTCCAAAGGGC-ATGCCTGTTCGAGCGTCATTTGTACCCTCAAGC-TTTGCT-TGGTG------TTGGGCG-----TT-GTTTGTCTTT------GGCCTT-----GCCCAAAG--------ACTCG-CCTTAAAACA--------ATTGGCA-GCCGGCC-------TACTGG-TTTCGCAGCGC-AGCACAT-TTTTGCGC-TTGC-AATCAGC-A-AAAG------AGGT-TGGCCAT-CCATC-AAG-AC-----TACATTTATACG---------TTGACCTCGG-ATCAGGTAGG-GATACCCGCTGAAC
>MH858246.1_Curvularia_verruculosa_(plant)
-CGGAGGGATCATT-ACACAAA--TGAAAATATG-AA-----GG---CCC-TTC----------AAACCGGC-TGGATTA---TTTTT---------CTTCACCCTTGTC-----------TTTTGCGCACTTG-TTGTT---TCCTGGGCGGG-TTCGCTCGCCA---------CCAGGACCACACCATAAACC----TTTT--------TGTTAATGCAATCAGCGTCAGTA-----AAAAGTAATAATTATTTTACAACTTTCAACAACGGATCTCTTGG-TTCTGGCATCGATGAAGAAC---------CAGCGAAATGCGATACGTAGTGTGAATT-GCAG-AATTCAGTGAATCATCGAATCTTTGAACGCACATTGCGCCCTTTGGTATTCCAAAGGGC-ATGCCTGTTCGAGCGTCATTTGTACCCTCAAGC-TTTGCT-TGGTG------TTGGGCG-----TT-GTTTGTCTTT------GGCCTT-----GCCCAAAG--------ACTCG-CCTTAAAACA--------ATTGGCA-GCCGGCC-------TACTGG-TTTCGCAGCGC-AGCACAT-TTTTGCGC-TTGC-AATCAGC-A-AAAG------AGGT-TGGCCAT-CCATC-AAGGAC-----TACATTTATACG--------TTTGACCTCGG-ATCAGGTAGG-GATACCCGCTGAAC
>Curvularia_palmicola_(MF621582.1)_(endophyte)
-CGGAGGGATCATT-ACACAAA--TACA-ATATG-AA-----GG---CTTCGGC-------------------TGGATTA----TTTA---------TTTCACCCTTGTC-----------TTTTGCGCACTTG-TTGTT---TCCTGGGCGGG-TTCGCCCGCCA---------CCAGGACCACACCATAAACC----TTTT--T-----TGTTAATGCAGTCAGCGTCAGTACAAC-AAATGT---AAATCATTTACAACTTTCAACAACGGATCTCTTGG-TTCTGGCATCGATGAAGAAC---------CAGCGAAATGCGATACGTAGTGTGAATT-GCAG-AATTCAGTGAATCATCGAATCTTTGAACGCACATTGCGCCCTTTGGTATTCCAAAGGGC-ATGCCTGTTCGAGCGTCATTTGTACCCTCAAGC-TTTGCT-TGGTG------TTGGGCG--------TTTTGTCTTTGCT--------------CGCCAAAG--------ACTCG-CCTTAAAACG--------ATTGGCA-GCCGACC-------TCTTGG-TTTCGCAGCGC-AGCACAA-TTTTGCGC-TTGCAAATCAGC-------------AAGT-TGGCACT-CCATC-AAG-AA------CATTTCTTACG--------TTTGACCTCGA-TC--AGTAAG-GATACCCCA-----
>Curvularia_sp._27-2_(KJ534376.1)
--GGAGGGATCAT--------A--CACA-AAAAA-GA-----GG---CTTGG----------------------SGGTTA----TTTA---------TTTC-CCCTTGT------------TTTTGCGCACTTG-TTGTT---TCCTGGGCGGG-TTCGCCCGCCM---------CCAGGACCACACCAAAACCT----TTTT--------TGTTAATGCAGTCAGCGTCAGTACAAC-AAATGT---AAATCATTTACAACTTTCAACAACGGATCTCTTGG-TTCTGGCATCGATGAAGAAC---------CAGCGAAATGCGATACGTAGTGTGAATT-GCAG-AATTCAGTGAATCATCGAATCTTTGAACGCACATTGCGCCCTTTGGTATTCCAAAGGGC-ATGCCTGTTCGAGCGTCATTTGTACCCTCAAGC-TTTGCT-TGGTG------TTGGGCG--------TTTTGTCTTTGCT--------------CGCCAAAG--------ACTCG-CCTTAAAACG--------ATTGGCA-GCCGACC-------TCTTGG-TTTMGCAGCGC-AGCACAA-TTTTGCGC-TTGCAAATCAGC--------------GGT-TGGCACT-CCATC-AAG-AA------CATTTCTTACG---------TTGACCTCGG-WC--AGTAGT-AGCCGT--------
>Curvularia_nodulosa_(JN192383.1)_(endophyte)
------------------------------------------GG---C-TGTAT-GCGCT-TG-GCGGAGGC-TGAATTA---TTTTT-----------CCACCCATGTC-----------TTTTGCGTACTTG-TTGTT---TCCTGGGCGGG-TTCGCCCGCCA---------CCAGGACCACACCACAAACT----TTTT---------TAAATTGTAATCAGCGTCAGTATAAC-AAATGT--TAAATCATTTACAACTTTCAACAACGGATCTCTTGG-TTCTGGCATCGATGAAGAAC---------CAGCGAAATGCGATACGTAGTGTGAATT-GCAG-AATTCAGTGAATCATCGAATCTTTGAACGCACATTGCGCCCTTTGGTATTCCAAAGGGC-ATGCCTGTTCGAGCGTCATTTGTACCCTCAAGC-TTTGCT-TGGTG------TTGGGCG-----TT-TTTTGTCTTG--------------TTGCGGCGGAG--------ACTCG-CCTTAAAACG--------ATTGGCA-GCCGGCC-------TACTGG-TTTCGGAGCGC-AGCACAGCTTTTGCGC-TTGCCAACCAGC-T-AAAG------AGGT-CAGCAAT-CCATC-AAG-CC------CATTTCTCACT--------TTTGACCTCGG-ATCAGGTAGG-GATACCCGCTGAAC
>MH857735.1_Curvularia_nodulosa_(plant)
-CGGAGGGATCATT-ACAC-----AAAAAATATG-AA-----GG---C-TGTAT-GCGCT-TG-GCGGAGGC-TGAATTA---TTTTT-----------CCACCCATGTC-----------TTTTGCGTACTTG-TTGTT---TCCTGGGCGGG-TTCGCCCGCCA---------CCAGGACCACACCACAAACT----TTTT---------TAAATTGTAATCAGCGTCAGTATAAC-AAATGT--TAAATCATTTACAACTTTCAACAACGGATCTCTTGG-TTCTGGCATCGATGAAGAAC---------CAGCGAAATGCGATACGTAGTGTGAATT-GCAG-AATTCAGTGAATCATCGAATCTTTGAACGCACATTGCGCCCTTTGGTATTCCAAAGGGC-ATGCCTGTTCGAGCGTCATTTGTACCCTCAAGC-TTTGCT-TGGTG------TTGGGCG-----TT-TTTTGTCTTG--------------TTGCGGCGGAG--------ACTCG-CCTTAAAACG--------ATTGGCA-GCCGGCC-------TACTGG-TTTCGGAGCGC-AGCACAGCTTTTGCGC-TTGCCAACCAGC-T-AAAG------AGGT-CAGCAAT-CCATC-AAG-CC------CATTTCTCAC---------TTTGACCTCGG-ATCAGGTAGG-GATACCCGCTGAAC
>MH857737.1_Curvularia_nodulosa_(plant)
-CGGAGGGATCATT-ACAC-----AAAAAATATG-AA-----GG---C-TGTAT-GCGCT-TG-GCGGAGGC-TGAATTA---TTTTT-----------CCACCCATGTC-----------TTTTGCGTACTTG-TTGTT---TCCTGGGCGGG-TTCGCCCGCCA---------CCAGGACCACACCACAAACT----TTTT---------TAAATTGTAATCAGCGTCAGTATAAC-AAATGT--TAAATCATTTACAACTTTCAACAACGGATCTCTTGG-TTCTGGCATCGATGAAGAAC---------CAGCGAAATGCGATACGTAGTGTGAATT-GCAG-AATTCAGTGAATCATCGAATCTTTGAACGCACATTGCGCCCTTTGGTATTCCAAAGGGC-ATGCCTGTTCGAGCGTCATTTGTACCCTCAAGC-TTTGCT-TGGTG------TTGGGCG-----TT-TTTTGTCTTG--------------TTGCGGCGGAG--------ACTCG-CCTTAAAACG--------ATTGGCA-GCCGGCC-------TACTGG-TTTCGGAGCGC-AGCACAGCTTTTGCGC-TTGCCAACCAGC-T-AAAG------AGGT-CAGCAAT-CCATC-AAG-CC------CATTTCTCACT--------TTTGACCTCGG-ATCAGGTAGG-GATACCCGCTGAAC
>MH857738.1_Curvularia_nodulosa_(plant)
-CGGAGGGATCATT-ACAC-----AAAAAATATG-AA-----GG---C-TGTAT-GCGCT-TG-GCGGAGGC-TGAATTA---TTTTT-----------CCACCCATGTC-----------TTTTGCGTACTTG-TTGTT---TCCTGGGCGGG-TTCGCCCGCCA---------CCAGGACCACACCACAAACT----TTTT---------TAAATTGTAATCAGCGTCAGTATAAC-AAATGT--TAAATCATTTACAACTTTCAACAACGGATCTCTTGG-TTCTGGCATCGATGAAGAAC---------CAGCGAAATGCGATACGTAGTGTGAATT-GCAG-AATTCAGTGAATCATCGAATCTTTGAACGCACATTGCGCCCTTTGGTATTCCAAAGGGC-ATGCCTGTTCGAGCGTCATTTGTACCCTCAAGC-TTTGCT-TGGTG------TTGGGCG-----TT-TTTTGTCTTG--------------TTGCGGCGGAG--------ACTCG-CCTTAAAACG--------ATTGGCA-GCCGGCC-------TACTGG-TTTCGGAGCGC-AGCACAGCTTTTGCGC-TTGCCAACCAGC-T-AAAG------AGGT-CAGCAAT-CCATC-AAG-CC------CATTTCTCACT--------TTTGACCTCGG-ATCAGGTAGG-GATACCCGCTGAAC
>MH857736.1_Curvularia_nodulosa_(plant)
-CGGAGGGATCATT-ACAC-----AAAAAATATG-AA-----GG---C-TGTAT-GCGCT-TG-GCGGAGGC-TGAATTA---TTTTT-----------CCACCCATGTC-----------TTTTGCGTACTTG-TTGTT---TCCTGGGCGGG-TTCGCCCGCCA---------CCAGGACCACACCACAAACT----TTTT---------TAAATTGTAATCAGCGTCAGTATAAC-AAATGT--TAAATCATTTACAACTTTCAACAACGGATCTCTTGG-TTCTGGCATCGATGAAGAAC---------CAGCGAAATGCGATACGTAGTGTGAATT-GCAG-AATTCAGTGAATCATCGAATCTTTGAACGCACATTGCGCCCTTTGGTATTCCAAAGGGC-ATGCCTGTTCGAGCGTCATTTGTACCCTCAAGC-TTTGCT-TGGTG------TTGGGCG-----TT-TTTTGTCTTG--------------TTGCGGCGGAG--------ACTCG-CCTTAAAACG--------ATTGGCA-GCCGGCC-------TACTGG-TTTCGGAGCGC-AGCACAGCTTTTGCGC-TTGCCAACCAGC-T-AAAG------AGGT-CAGCAAT-CCATC-AAG-CC------CATTTCTCAC----------TTGACCTCGG-ATCAGGTAGG-GATACCCGCTGAAC
>MH864476.1_Curvularia_kusanoi_(unknown)
-CGGAGGGATCATT-ACAC-----AAAAAATATG-AA-----AGGGCT-GGTATGGCGCT-TC-GCGGAGGC-TGAACTA---TTTTT-----------CCACCCATGTC-----------TTTTGCGTACTTG-TTGTT---TCCTGGGCGGG-CTCGCCCGCCA---------CCAGGACCACACCATAAACC----TTTT--T-----TTAAATTGCAATCAGCGTCAGTATAAC-AAATGT--TAAATCATTTACAACTTTCAACAACGGATCTCTTGG-TTCTGGCATCGATGAAGAAC---------CAGCGAAATGCGATACGTAGTGTGAATT-GCAG-AATTCAGTGAATCATCGAATCTTTGAACGCACATTGCGCCCTTTGGTATTCCAAAGGGC-ATGCCTGTTCGAGCGTCATTTGTACCCTCAAGC-TTTGCT-TGGTG------TTGGGCG------T-TTTTGTCTTG--------------TTGCGGC-GAG--------ACTCG-CCTTAAAACG--------ATTGGCA-GCCGGCC-------TACTGG-TTTCGGAGCGC-AGCACAGTTTTTGCGC-TTGCCAACCAGC-T-AAAG------AGGT-TAGCAAT-CCATC-AAG-TC------CATTTCTCACT--------TTTGACCTCGG-ATCAGGTAGG-GATACCCGCTGAAC
>Curvularia_coicis_(JN192373.1)__(endophyte)
---------TCAATAACAT-GGT------------AA-----GG---C-TGCCC-GCGGCTTTGGCGGACGC-TGGACCT--ATTTTA-----------TTACCCTTGTC-----------TTTTGCGCACTTG-TTGTT---TCCTGGGCGGG-TTCGCCCGCCA---------CCAGGACCACACCATAAACC----TTTT-----GTATGCAGTTGCAATTAGCGTCAGTACAAC-AAATGT--AAAATCATTTACAACTTTCAACAACGGATCTCTTGG-TTCTGGCATCGATGAAGAAC---------CAGCGAAATGCGATACGTAGTGTGAATT-GCAG-AATTCAGTGAATCATCGAATCTTTGAACGCACATTGCGCCCTTTGGTATTCCAAAGGGC-ATGCCTGTTCGAGCGTCATTTGTACCCTCAAGC-TTTGCT-TGGTG------TTGGGCGTT--TTTTTTTTGTCTTGGG----GGCCTG-----CTCTAAAG--------ACTCG-CCTTAAAAAA--------ATTGGCA-GCCGGCC-------TACTGGTTTTCGCAGCGC-ACCACAT-TTTTGCGC-TTGC-AACCAGCCCTAAAG------AGGA-----------------------------------------------------------------------------------
>Bipolaris_sp._G2-20_(GQ461566.1)__(endophytes)
----AGGGACTATT-ACAAAAAA------ATATG-AA-----GG---C-TGCAC-GCGGC-T--GCGGAGGC-TGAAATA----TTTT-----------TCACCCATGTC-----------TTTTGCGCACTTG-TTGTT---TCCTGGGCGGGTTTCGCCCGCCA---------CCAGGACCACACCATAAACC----TTTT--T---TATGCAGTTGCAATCAGCGTCAGTATAAC-AAATGT---AAATCATTTACAACTTTCAACAACGGATCTCTTGG-TTCTGGCATCGATGAAGAAC---------CAGCGAAATGCGATACGTAGTGTGAATT-GCAG-AATTCAGTGAATCATCGAATCTTTGAACGCACATTGCGCCCTTTGGTATTCCAAAGGGC-ATGCCTGTTCGAGCGTCATTTGTACCTTCAAGC-TTTGCTATGGTA------GTTAGGGCG--TCTATTATACCTAT--------------CGCACTTAGAGGG-ATATTAGTCG-CCCTGAAACATCGAACAGATTGGCACGCCGGCC------ATACGGG-ATTCTCGGAGA-AG----C------CGC----------------AAAG-----------CAACAAT--------------------------------------------------ATATAATAGG---------------
>Bipolaris_sp._27-3_(KJ534378.1)_
GGGAGGGGATCATT---------------ACAAGTGACCCCCGG-----TTTAC-------------------CGGGATG----TTCA-----------TAACCCTTTG------------TTGTCCGACTCTG-TTGCC---TCCGGGGCGAC-CCTGCCTTCGGGCGGGGGCTCCGGGTGGACACTTCAAACT----CTTG------CGTAACTTTGCAGTCTGAGTAAACTTAAT----------TAATAAATTAAAACTTTTAACAACGGATCTCTTGG-TTCTGGCATCGATGAAGAAC---------CAGCGAAATGCGATAAGTAATGTGAATT-GCAG-AATTCAGTGAATCATCGAATCTTTGAACGCACTTTGCGCCCCCTGGTATTCCGGGGGGC-ATGCCTGTTCGAGCGTCATTTCACCACTCAAGC-CTCGCT-TGGTA------TTGGGCA---ACGCGGTCCGCC------------------------------------GCGTG-CCTCAAATCG----------------ACCGGCTG--GGTCTTCTGT-CCCCTAAGCGT-TGTGGAAACTATTCGC--------------T-AAAGGGTGCTCGGG-AGGCTACGCCGTAAAACAACC----CCATTTCTAAGG---------TTGACCTCGG-ATCAGGTAGG--AAAGGCGCTGAAA
>Bipolaris_sp._ES64_(JQ419762.1)_
-TGAAGCGGCAACA-GCTC-AA-------ATTTGAAA--TCTGG-------------------------GTC-CGAGTTGT-AATTTGCAGAGGGCGCTTTGGCTTTGGC--CGGTCCAAGTTCCTTGGAACAGGACGTCACATCCCGTACG---GTCGCTAGC---TTGCCGTGTAAAGCCCCTTCGACGAGTCGAGTTGTT--TGGGAATGCAGCTCTAAAT-G-------------GGAGGT---AAATTTCTTCTAAAGCTAAATATTGG-----------CCAGAGACCGATAGCGCAC--------TGATCGAAAGATGAAAAGCACTTTGGAA--AGAG-AGTCAAACAGCACGTGAAATTGTTGAAAGGGAAGCGCTTGC---------------AGCCAGACTTGCTTG-----CAG--GCTCATCCGGGCTTTTGCC-CGGTGCACAGTTTGGGCGGTGACACGTTCCTTCGTT------GGCCATGACCAGCCTGGACTGAAAGCGGCCCG-TCTTGAAACACGGGGTGCACCATCG-ACCGATCCTTGGC-TGTTGGGACCCGAAAGAT-GGTGAAC----TATGC-TTG--AATAGGG-T-GAAG-----CCAGA-GGAAACT-CTGGTGGAG-GCTCGCAGCGGTTCTGACGTGCAAAAATTTGGGCATAGGATCTAGTAGCTGGTTCCTGCCGAAG
>Curvularia_kusanoi_(KY795957.1)_
-TGAAGCGGCAACA-GCTC-AA-------ATTTGAAA--TCTGG---C----------------TCAGAGTC-CGAGTTGT-AATTTGCAGAGGGCGCTTTGGCTTTGGCAGCGGTCCAAGTTCCTTGGAACAGGACGTCACATCCCGTACGTG-GTCGCTAGCTA-TTGCCGTGTAAAGCCCCTTCGACGAGTCGAGTTGTT--TGGGAATGCAGCTCTAAAT-G-------------GGAGGT---AAATTTCTTCTAAAGCTAAATATTGG-----------CCAGAGACCGATAGCGCAC--------TGATCGAAAGATGAAAAGCACTTTGGAA--AGAG-AGTCAAACAGCACGTGAAATTGTTGAAAGGGAAGCGCTTGC---------------AGCCAGACTTGCTTG-----CAGTTGCTCATCCGGGCTTTTGCC-CGGTGCACAGTTTGGGCGGTGACACGTACCACCTTTCGGGGTGAACATGACCAGCCTGGACTGA---------------------------------------------------------------------------------------------------------------------------------------GCTYGCAG-------GATGCGCA-----------------------------------------
>Curvularia_lunata_(MT516308.1)
-TGAAGCGGCAACA-GCTC-AA-------ATTTGAAA--TCTGG---C----------------TCAGAGTC-CGAGTTGT-AATTTGCAGAGGGCGCTTTGGCTTTGGCAGCGGTCCAAGTTCCTTGGAACAGGACGTCACATCCCGTACGTG-GTCGCTAGCTA-TTGCCGTGTAAAGCCCCTTCGACGAGTCGAGTTGTT--TGGGAATGCAGCTCTAAAT-G-------------GGAGGT---AAATTTCTTCTAAAGCTAAATATTGG-----------CCAGAGACCGATAGCGCAC--------TGATCGAAAGATGAAAAGCACTTTGGAA--AGAG-AGTCAAACAGCACGTGAAATTGTTGAAAGGGAAGCGCTTGC---------------AGCCAGACTTGCTTG-----CAGTTGCTCATCCGGGCTTTTGCC-CGGTGCACAGTTTGGGCGGTGACACGTTCCTTCCTTCGGGTTGGCCATGTCCAGCCTGGACTGAAAGCGGCCCG-TCTTGAAACACGGGGTGCACCATCG-ACCGATCCTTGGC-TGTTGGGACCCGAAAGAT-GGTGAAC----TATGC-TTG--AATAGGG-T-GAAG-----CCAGA-GGAAACT-CTGGTGGAG-GCTCGCAGCGGTTCTGACGTGCAAAAATTTGGGCATAGGATCTAGTAGCTGGTTCCTGCCGAGT
>MH875110.1_Curvularia_spicifera_(human)
-TGAAGCGGCAACA-GCTC-AA-------ATTTGAAA--TCTGG---C----------------TCAGAGTC-CGAGTTGT-AATTTGCAGAGGGCGCTTTGGCTTTGGCAGCGGTCCAAGTTCCTTGGAACAGGACGTCACATCCCGTACGTG-GTCGCTAGCTA-TTGCCGTGTAAAGCCCCTTCGACGAGTCGAGTTGTT--TGGGAATGCAGCTCTAAAT-G-------------GGAGGT---AAATTTCTTCTAAAGCTAAATATTGG-----------CCAGAGACCGATAGCGCAC--------TGATCGAAAGATGAAAAGCACTTTGGAA--AGAG-AGTCAAACAGCACGTGAAATTGTTGAAAGGGAAGCGCTTGC---------------AGCCAGACTTGCTTG-----CAGTTGCTCATCCGGGCTTTTGCC-CGGTGCACAGTTTGGGCGGTGTCACGTACCTTCCTTCGGGTTGGCCTTGCCCAGCCTGGACTGAAAGCGGCCCG-TCTTGAAACACGGGGTGCACCATCG-ACCGATCCTTGGC-TGTTGGGACCCGAAAGAT-GGTGAAC----TATGC-TTG--AATAGGG-T-GAAG-----CCAGA-GGAAACT-CTGGTGGAG-GCTCGCAGCGGTTCTGACGTGCAAAAATTTGGGCATAGGATCTAGTAGCTGGTTCCTGC-----
>MH866953.1_Curvularia_lunata_var._lunata
-TGAAGCGGCAACA-GCTC-AA-------ATTTGAAA--TCTGG---C----------------TCAGAGTC-CGAGTTGT-AATTTGCAGAGGGCGCTTTGGCTTTGGCAGCGGTCCAAGTTCCTTGGAACAGGACGTCACATCCCGTACGTG-GTCGCTAGCTA-TTGCCGTGTAAAGCCCCTTCGACGAGTCGAGTTGTT--TGGGAATGCAGCTCTAAAT-G-------------GGAGGT---AAATTTCTTCTAAAGCTAAATATTGG-----------CCAGAGACCGATAGCGCAC--------TGATCGAAAGATGAAAAGCACTTTGGAA--AGAG-AGTCAAACAGCACGTGAAATTGTTGAAAGGGAAGCGCTTGC---------------AGCCAGACTTGCTTG-----CAGTTGCTCATCCGGGCTTTTGCC-CGGTGCACAGTTTGGGCGGTGACACGTTCCTTCCTTCGGGTTGGCCATGTCCAGCCTGGACTGAAAGCGGCCCG-TCTTGAAACACGGGGTGCACCATCG-ACCGATCCTTGGC-TGTTGGGACCCGAAAGAT-GGTGAAC----TATGC-TTG--AATAGGG-T-GAAG-----CCAGA-GGAAACT-CTGGTGGAG-GCTCGCAGCGGTTCTGACGTGCAAAAATTTGGGCATAGGATCTAGTAGCTGGTT-CTGCGAAG-
>MH866975.1_Curvularia_spicifera_(leaf)
-TGAAGCGGCAACA-GCTC-AA-------ATTTGAAA--TCTGG---C----------------TCAGAGTC-CGAGTTGT-AATTTGCAGAGGGCGCTTTGGCTTTGGCAGCGGTCCAAGTTCCTTGGAACAGGACGTCACATCCCGTACGTG-GTCGCTAGCTA-TTGCCGTGTAAAGCCCCTTCGACGAGTCGAGTTGTT--TGGGAATGCAGCTCTAAAT-G-------------GGAGGT---AAATTTCTTCTAAAGCTAAATATTGG-----------CCAGAGACCGATAGCGCAC--------TGATCGAAAGATGAAAAGCACTTTGGAA--AGAG-AGTCAAACAGCACGTGAAATTGTTGAAAGGGAAGCGCTTGC---------------AGCCAGACTTGCTTG-----CAGTTGCTCATCCGGGCTTTTGCC-CGGTGCACAGTTTGGGCGGTGTCACGTACCTCTCTTCGGGGAGGCCTTGACCAGCCTAGACTGAAAGCGGCCCG-TCTTGAAACACGGGGTGCACCATCG-ACCGATCCTTGGC-TGTTGGGACCCGAAAGAT-GGTGAAC----TATGC-TTG--AATAGGG-T-GAAG-----CCAGA-GGAAACT-CTGGTGGAG-GCTCGCAGCGGTTCTGACGTGCAAAAATTTGGGCATAGGATCTAGTAGCTGGTTCCTGCGA---
>MH873276.1_Curvularia_ischaemi_(leaf)
-TGAAGCGGCAACA-GCTC-AA-------ATTTGAAA--TCTGG---C----------------TTAGGGTC-CGAGTTGT-AATTTGCAGAGGGCGCTTTGGCTTTGGCAGCGGTCCAAGTTCCTTGGAACAGGACGTCACATCCCGTACGTG-GTCGCTAGCTA-TTGCCGTGTAAAGCCCCTTCGACGAGTCGAGTTGTT--TGGGAATGCAGCTCTAAAT-G-------------GGAGGT---AAATTTCTTCTAAAGCTAAATATTGG-----------CCAGAGACCGATAGCGCAC--------TGATCGAAAGATGAAAAGCACTTTGGAA--AGAG-AGTCAAACAGCACGTGAAATTGTTGAAAGGGAAGCGCTTGC---------------AGCCAGACTTGCTTG-----CAGTTGCTCATCCGGGCTTTTGCC-CGGTGCACAGTTTGGGCGGTGACACGTTCCTTCCTTCGGGTTGGCCATGTCCAGCCTGGACTGAAAGCGGCCCG-TCTTGAAACACGGGGCGCACCATCG-ACCGATCCTTGGC-TGTTGGGACCCGAAAGAT-GGTGAAC----TATGC-TTG--AATAGGG-T-GAAG-----CCAGA-GGAAACT-CTGGTGGAG-GCTCGCAGCGGTTCTGACGTGCAAAAATTTGGGCATAGGATCTAGTAGCTGGTTCCTGCCGAAG
>MH867853.1_Curvularia_lunata_var._lunata(seeds)
-TGAAGCGGCAACA-GCTC-AA-------ATTTGAAA--TCTGG---C----------------TCAGAGTC-CGAGTTGT-AATTTGCAGAGGGCGCTTTGGCTTTGGCAGCGGTCCAAGTTCCTTGGAACAGGACGTCACATCCCGTACGTG-GTCGCTAGCTA-TTGCCGTGTAAAGCCCCTTCGACGAGTCGAGTTGTT--TGGGAATGCAGCTCTAAAT-G-------------GGAGGT---AAATTTCTTCTAAAGCTAAATATTGG-----------CCAGAGACCGATAGCGCAC--------TGATCGAAAGATGAAAAGCACTTTGGAA--AGAG-AGTCAAACAGCACGTGAAATTGTTGAAAGGGAAGCGCTTGC---------------AGCCAGACTTGCTTG-----CAGTTGCTCATCCGGGCTTTTGCC-CGGTGCACAGTTTGGGCGGTGACACGTACCACCTTTCGGGGTGGACATGACCAGCCTGGACTGAAAGCGGCCCG-TCTTGAAACACGGGGTGCACCATCG-ACCGATCCTTGGC-TGTTGGGACCCGAAAGAT-GGTGAAC----TATGC-TTG--AATAGGG-T-GAAG-----CCAGA-GGAAACT-CTGGTGGAG-GCTCGCAGCGGTTCTGACGTGCAAAAATTTGGGCATAGGATCTAGTAGCTGGTTCCTGCCGA--
