# Supplementary material for: Diversity, Lifestyle, Genomics, and Their Functional Role of Cochliobolus, Bipolaris, and Curvularia Species in Environmental Remediation and Plant Growth Promotion under Biotic and Abiotic Stressors
Source: J Fungi (Basel). 2023 Feb 14;9(2):254. doi: 10.3390/jof9020254 (PMC9962790; doi:10.3390/jof9020254)
Supplement: Supplementary file 1 [file jof-09-00254-s001.zip › jof-2061993-supplementary/Table S3.xlsx]

## Sheet: Sheet1
List of Chochliobolus, bipolaris and curvularia speceis available in Westerdijk institute of the Fungal Biodiversity Culture center
CBS_number	Taxon name new.Taxon_name	ITS	26S	Date_of_accession	Herbarium_number	Substrate__including_host_
CBS 116.22	Curvularia inaequalis			1922		Oxycoccus macrocarpos
CBS 162.28	Curvularia brachyspora			1928
CBS 137.29	Curvularia kusanoi			1929	CBS H-7029, epitype designated by designated by Manamgoda et al. (2014), Studies in Mycology 79	Eragrostis major
CBS 192.29	Bipolaris coicis			1929	CBS H-7026	Coix lacryma-jobi var. typica, leaf and fruit
CBS 194.29	Curvularia inaequalis	MH855041.1		1929	CBS H-13290	Imperata cylindrica, leaf
CBS 197.29	Curvularia miyakei			1929		Eragrostis pilosa
CBS 157.31	Curvularia spicata			1931	CBS H-11401	Triticum aestivum
CBS 197.31	Curvularia spicifera			1931	CBS H-12263	Nicotiana tabacum, leaf
CBS 198.31	Curvularia spicifera			1931	CBS H-12264	Capsicum annuum
CBS 199.31	Curvularia spicifera			1931		Cucurbita maxima
CBS 159.33	Curvularia lunata var. lunata			1933		Saccharum officinarum
CBS 154.34	Curvularia affinis	MH855475.1		1934
CBS 155.34	Curvularia fallax	MH855476.1		1934	CBS H-6973	air
CBS 156.34	Curvularia geniculata			1934
CBS 157.34	Curvularia lunata var. lunata	MH866953.1		1934
CBS 158.34	Curvularia eragrostidis			1934		air
CBS 211.34	Curvularia spicifera	MH866975.1		1934	CBS H-12265	Phoenix dactylifera
CBS 156.35	Curvularia pallescens	MH855614.1	MH867124.1	1935		air
CBS 179.36	Curvularia ramosa			1936		cereals, with foot rot
CBS 180.36	Curvularia spicata		MH867275.1	1936		Cynodon dactylon, showing brown patch
CBS 209.37	Curvularia lunata var. lunata			1937		Eremochloa ophiuroides
CBS 102.42	Curvularia inaequalis	MH856096.1	KBUW01001493	1942		sand dune soil
CBS 185.48	Curvularia cymbopogonis		MH867851.1	1948		Citronella sp.
CBS 186.48	Curvularia falcata	MH856303.1		1948		tent canvas
CBS 187.48	Curvularia lunata var. lunata		MH867852.1	1948		Oryza sativa, ear
CBS 188.48	Curvularia lunata var. lunata	MH867853.1		1948		Sorghum sp., seed
CBS 189.48	Curvularia eragrostidis			1948		Sorghum sp., seed
CBS 190.48	Curvularia trifolii		MH867854.1	1948	CBS H-11405	Pisum sativum, seeds
CBS 239.48	Curvularia portulacae	MH856324.1	MH867878.1	1948	CBS H-7033, isotype	Portulaca oleracea
CBS 185.49	Curvularia affinis			1949		Manihot utilissima, leaf
CBS 186.49	Curvularia andropogonis	MH856486.1		1949		Andropogon nardus, leaf
CBS 246.49	Bipolaris buchloës	MH856511.1		1949		Buchloe dactyloides
CBS 248.49	Bipolaris ravenelii	MH856512.1		1949		Sporobolus berteroanus, inflorescence
CBS 186.50	Curvularia brachyspora			1950		soil
CBS 187.50	Curvularia geniculata	MH856584.1	MH868092.1	1950		Andropogon sorghum, seed
CBS 188.50	Curvularia pallescens		KBUW01001995	1950		air
CBS 189.50	Curvularia pallescens	MH856585.1	KBUW01001996	1950
CBS 303.50	Curvularia inaequalis	MH855041.1	MH868145.1	1950	CBS H-13288	Gossypium sp., stem
CBS 219.52	Curvularia fallax		MH868532.1	1952		Pinus monticola, blue-stained lumber
CBS 220.52	Curvularia geniculata	MH857009.1	MH868533.1	1952		discoloured wood, triplex plank
CBS 221.52	Curvularia uncinata	MH857010.1	MH868534.1	1952		Oryza sativa, seed
CBS 274.52	Curvularia spicifera	MH857033.1	MH868564.1	1952	CBS H-12266	soil
CBS 169.53	Curvularia oryzae	MH857148.1	KBUW01002587	1953	CBS H-6974	Oryza sativa, seed
CBS 215.54	Curvularia lunata var. lunata		MH868830.1	1954		tarpaulin, canvas
CBS 164.55	Curvularia nodulosa		MH868964.1	1955		Eleusine indica
CBS 172.55	Curvularia trifolii f. gladioli	MH857429.1	MH868968.1	1955		Gladiolus sp.
CBS 173.55	Curvularia trifolii	MH857430.1	MH868969.1	1955		Trifolium repens
CBS 173.56	Curvularia geniculata	MH857565.1	KBUW01003010	1956		spot on sail-cloth
CBS 172.57	Curvularia australiensis	MH857686.1	KBUW01003127	1957	CBS H-13281	Oryza sativa, seeds
CBS 173.57	Bipolaris hawaiiensis	MH857687.1	MH869226.1	1957	CBS H-7219	Oryza sativa
CBS 160.58	Curvularia nodulosa	MH857735.1	MH869273.1	1958		Eleusine indica
CBS 161.58	Curvularia nodulosa	MH857736.1	MH869274.1	1958		Eleusine indica
CBS 162.58	Curvularia nodulosa	MH857737.1	MH869275.1	1958		Eleusine indica
CBS 163.58	Curvularia nodulosa	MH857738.1	MH857738.1	1958		Eleusine indica
CBS 177.58	Curvularia pallescens			1958	CBS
CBS 223.58	Bipolaris cactivora		MH869295.1	1958		Cereus peruvianus
CBS 408.58	Curvularia pallescens			1958
CBS 207.59	Curvularia pseudobrachyspora			1959
CBS 208.59	Curvularia lunata var. lunata			1959
CBS 209.59	Curvularia lunata var. lunata			1959
CBS 210.59	Curvularia trifolii f. gladioli			1959
CBS 156.60	Curvularia homomorpha		MH869482.1	1960		air, 60 m above ground
CBS 164.60	Curvularia fallax	MH857943.1	MH869487.1	1929		Eleusine indica
CBS 306.60	Curvularia lunata var. lunata		MH869543.1	1960		Oryza sativa cv. Ramoena, grain
CBS 188.61	Curvularia pseudointermedia			1961		decaying grass
CBS 294.61	Curvularia lunata var. aeria	MH858056.1	MH869622.1	1961		air
CBS 193.62	Curvularia ellisii	MH858140.1	KBUW01003627	1962		air
CBS 194.62	Curvularia pallescens			1962		leaf spot in Zea mays
CBS 195.62	Curvularia pallescens		MH869726.1	1962		leaf spot in Zea mays
CBS 196.62	Curvularia papendorfii		MH869727.1	1962	CBS H-12240, holotype	air
CBS 246.62	Curvularia spicifera		KBUW01003640	1962		cotton pulp
CBS 144.63	Curvularia muehlenbeckiae	MH858242.1	MH869843.1	1963	CBS H-10451, holotype	Muehlenbeckia sp., leaf
CBS 145.63	Curvularia pallescens		MH869844.1	1963	CBS	Calotropis gigantea, leaf
CBS 146.63	Curvularia tuberculata	MH858243.1	KBUW01003747	1963	CBS H-6980	Zea mays, leaf
CBS 147.63	Curvularia verruculosa	MH858244.1	MH869846.1	1963		soil
CBS 148.63	Curvularia verruculosa	MH858245.1	MH869847.1	1963		Typha sp.
CBS 149.63	Curvularia verruculosa	MH858246.1	MH869848.1	1963		Elaeis guineensis
CBS 150.63	Curvularia verruculosa	MH858247.1	MH869849.1	1963	CBS H-11410	Punica granatum, leaf
CBS 143.64	Curvularia prasadii	MH858396.1		1964		Jasminum sambac
CBS 144.64	Curvularia prasadii	MH858397.1	MH870025.1	1964
CBS 226.64	Curvularia eragrostidis			1964		Brassica oleracea leaf
CBS 314.64	Curvularia spicifera	MH858441.1	KBUW01003976	1964		Zea mays
CBS 315.64	Curvularia spicifera	MH858442.1		1964	CBS H-12267	Poa pratensis
CBS 331.64	Curvularia brachyspora		MH870077.1	1964	CBS H-11372
CBS 332.64	Curvularia geniculata			1964	CBS H-11385	Setaria italica
CBS 333.64	Curvularia geniculata	MH858445.1		1964	CBS H-11384	Zea mays
CBS 334.64	Curvularia intermedia			1964	CBS H-11387	Avena versicolor
CBS 335.64	Curvularia intermedia			1964		soil
CBS 336.64	Curvularia pseudobrachyspora		MH870078.1	1964	CBS H-10450	Trisetum sp.
CBS 337.64	Curvularia pseudobrachyspora	MH858446.1	MH870079.1	1964		Agropyron repens
CBS 338.64	Curvularia oryzae			1964	CBS H-11391	Oryza sativa
CBS 339.64	Curvularia pseudobrachyspora	MH858447.1		1964	CBS H-11396	Pennisetum glaucum
CBS 340.64	Curvularia trifolii	MH858448.1	MH870080.1	1964	CBS H-11404	Zea mays
CBS 341.64	Curvularia tuberculata			1964		Zea mays
CBS 215.65	Curvularia eragrostidis	MH858546.1	MH870185.1	1965	CBS H-11379	Ananas comosus, leaf spot
CBS 351.65	Curvularia geniculata	MH858604.1	MH870246.1	1965		soil
CBS 376.65	Curvularia protuberata	MH858620.1	KBUW01004162	1965	CBS H-6978	Deschampsia flexuosa, leaf
CBS 308.67	Curvularia papendorfii		MH870671.1	1967	CBS H-6975 (holotype); CBS H-6976 (isotype); CBS H-6977 (isotype); CBS H-7032 (isotype)	Acacia karroo, leaf litter
CBS 418.67	Curvularia spicifera			1967	CBS H-10452	Cynodon dactylon var. Uganda-grass
CBS 624.68	Curvularia robusta	MH859193.1	MH870910.1	1968	CBS H-6979	Dichanthium annulatum, leaf
CBS 385.69	Curvularia pseudoprotuberata		MH871072.1	1969	CBS H-24095, holotype	soil under Thuja occidentalis
CBS 386.69	Curvularia geniculata		MH878433.1	1969		permanent pasture soil
CBS 550.69	Curvularia pseudoprotuberata		MH871142.1	1969		soil under Pinus strobus
CBS 364.70	Curvularia spicifera	MH859712.1	MH871464.1	1970	CBS H-12268	Solanum melongena, leaf spot
CBS 444.70	Curvularia verruculosa	MH859788.1	MH871553.1	1970	CBS H-11408	inflorescence of grass
CBS 492.70	Curvularia affinis		KBUW01005486	1970		Musa sapientum, leaf
CBS 527.70	Curvularia pallescens		MH871609.1	1970	CBS H-11395	Oryza sativa, seeds
CBS 528.70	Curvularia penniseti	MH859833.1	MH871610.1	1970		Pennisetum sp., seed
CBS 529.70	Curvularia trifolii		MH871611.1	1970		Sorghum vulgare, seed
CBS 530.70	Curvularia tuberculata	MH859834.1	MH871612.1	1970	CBS H-11403	Pennisetum sp., seeds
CBS 531.70	Curvularia uncinata			1970	CBS H-11407	Oryza sativa, seeds
CBS 532.70	Curvularia oryzae	MH859835.1	MH871613.1	1970	CBS H-11392	Oryza sativa, seeds
CBS 533.70	Curvularia pseudobrachyspora	MH859836.1	MH871614.1	1970		Pennisetum sp., seed
CBS 534.70	Curvularia geniculata			1970	CBS H-11383	Pennisetum sp., seeds
CBS 535.70	Curvularia intermedia			1970	CBS H-11388	Sorghum vulgare, seeds
CBS 536.70	Curvularia eragrostidis	MH859837.1	MH871615.1	1970	CBS H-11380	Oryza sativa, seeds
CBS 537.70	Curvularia deightonii	MH859838.1	MH871616.1	1970	CBS H-11377	Sorghum vulgare
CBS 538.70	Curvularia cymbopogonis	MH859839.1	MH871617.1	1970	CBS H-11373; CBS H-11376	Oryza sativa, seeds
CBS 539.70	Curvularia pseudoclavata			1970	CBS H-11373; CBS H-11376	Oryza sativa seeds
CBS 149.71	Curvularia senegalensis			1971	CBS H-11398; CBS H-11400
CBS 371.72	Curvularia spicifera			1972		forest soil, under Quercus sp.
CBS 403.72	Curvularia portulacae		MH872222.1	1972		soil
CBS 448.72	Bipolaris hawaiiensis	MH860526.1	MH872235.1	1972	CBS H-12225	salt-marsh soil
CBS 854.72	Curvularia ovoidea			1972	CBS H-11393
CBS 859.73	Curvularia borreriae			1973	CBS H-11371	volcanic ash soil
CBS 550.74	Curvularia indica			1974	CBS H-11386	soil
CBS 580.74	Curvularia cactivora			1974	CBS H-12217	cactus
CBS 655.74	Curvularia nicotiae			1974	CBS H-7030	desert soil
CBS 656.74	Curvularia subpapendorfii	MH860884.1	KBUW01006522	1974	MFLU 14-0336, lectotype designated by Manamgoda et al. (2014), Studies in Mycology 79	desert soil
CBS 183.75	Bipolaris hawaiiensis			1975
CBS 206.75	Dendryphiella vinosa			1975
CBS 431.75	Curvularia senegalensis			1975	CBS H-11399	Sorghum sp.
CBS 536.75	Bipolaris indica			1975	CBS H-9390; CBS H-9391	Amaranthus hybridus, root
CBS 537.75	Curvularia verruciformis			1975	CBS H-11411	Lobibyx sp. (masked plover), feather
CBS 243.77A	Bipolaris hawaiiensis			1977		Chloris gayana
CBS 243.77B	Bipolaris hawaiiensis			1977	CBS H-12226	Chloris gayana
CBS 630.77	Drechslera tripogonis			1977	CBS H-12271	soil
CBS 142.78	Curvularia papendorfii			1978	CBS H-12241
CBS 419.78	Curvularia cymbopogonis			1978	CBS H-11375	Yucca sp., leaf spot
CBS 210.79	Curvularia trifolii f. gladioli			1979		Gladiolus sp., leaf
CBS 298.80	Curvularia pseudoellisii			1980	CBS H-24096, holotype	Sorghum bicolor seed
CBS 391.80	Curvularia cymbopogonis			1980		Sorghum seed
CBS 586.80	Curvularia spicifera			1980	CBS H-12269	Arachis hypogaea
CBS 331.81	Curvularia cymbopogonis			1981	CBS H-11374	Panicum sp.
CBS 630.82	Curvularia ischaemi	MH873276.1	MH873276.1	1982		Ischaemum indicum, leaf
CBS 411.85	Curvularia lunata var. lunata			1985		man
CBS 312.86	Curvularia eragrostidis			1986		Oryza sativa, seed
CBS 313.86	Curvularia eragrostidis			1986		Oryza sativa, seed
CBS 314.86	Curvularia eragrostidis			1986
CBS 315.86	Curvularia eragrostidis			1986
CBS 316.86	Curvularia akaii			1986		Themada triandra subsp. japonica withered part
CBS 317.86	Curvularia akaii			1986		Themada triandra subsp. japonica withered part
CBS 318.86	Curvularia akaii			1986
CBS 319.86	Curvularia akaii			1986
CBS 198.87	Curvularia patereae	KBUW01020083	KBUW01020083	1987		Triticum durum, seed
CBS 901.87	Curvularia clavata			1987		necrotic lesion in Poa sp.
CBS 553.89	Curvularia pseudointermedia			1989	CBS H-24094, holotype	cultivated pasture soil
CBS 309.90	Bipolaris australis			1990		Sporobolus caroli, ovary
CBS 349.90	Curvularia ryleyi	MH862215.1	MH873900.1	1990	BRIP 12554, holotype	Sporobolus creber
CBS 350.90	Bipolaris perotidis			1990	BRIP 13466	Perotis rara
CBS 470.90	Bipolaris ovariicola	MH862224.1		1990	BRIP 12592	Eragrostis interrupta
CBS 503.90	Curvularia crassiseptata	MH862233.1	MH873914.1	1990		plant material
CBS 276.91	Curvularia neergaardii			1991	BRIP; IMI
CBS 277.91	Drechslera neergaardii			1991	BRIP; IMI
CBS 283.91	Curvularia heteropogonis			1991	BRIP; IMI	Heteropogon contortus
CBS 284.91	Curvularia heteropogonis	MH862253.1		1991	BRIP 15779 (holotype); IMI 335214 (isotype)	Heteropogon contortus, leaves
CBS 285.91	Bipolaris ovariicola			1991	BRIP; IMI	Eragrostis parviflora
CBS 286.91	Bipolaris ovariicola			1991	BRIP; IMI	Eragrostis parviflora
CBS 511.91	Curvularia heteropogonis			1991	BRIP; IMI	Heteropogon contortus
CBS 422.93	Curvularia verrucosa			1993		air
CBS 138.94	Curvularia eragrostidis			1994		leaf spot in Tradescantia discolor
CBS 297.94	Bipolaris hawaiiensis			1994		man, sinusitis phaeohyphomycosis with osteomyelitis of patient
CBS 204.95	Curvularia tuberculata			1995		air
CBS 205.95	Curvularia brachyspora			1995	CBS H-5641	leaf litter
CBS 222.96	Curvularia senegalensis			1996	CBS H-23116	soil along coral reef coast
CBS 408.96	Curvularia pallescens			1996
CBS 550.96	Bipolaris crustacea			1996		leaf litter
CBS 588.96	Curvularia lunata var. aeria			1996		Bromelia pinguin, leaf
CBS 727.96	Bipolaris hawaiiensis			1996
CBS 730.96	Curvularia lunata			1996		man, lung biopsy specimen of 13-year-old retarded child
CBS 731.96	Curvularia geniculata			1996		air
CBS 103.97	Bipolaris hawaiiensis			1996		man, sinusitis, patient from Sudan possibly with ophthalmic and cerebral involvement
CBS 102171	Curvularia senegalensis			1999		man, keratitis 38-year-old Brazilian female
CBS 102694	Curvularia austriaca			2000	CBS H-24091, holotype	man, nasal cavity of patient with sinusitis
CBS 109040	Curvularia pallescens			2000		artificial breast implant
CBS 109239	Curvularia canadensis			2001	UBC; CBS H-24092, holotype	overwintered grass
CBS 109467	Dendryphiella vinosa			2001		rotten leaf
CBS 113180	Curvularia spicifera			2003		man, nasal sinus
CBS 115470	Curvularia lunata var. aeria			2004		Pinus massoniana, leaf
CBS 117254	Curvularia spicifera			2005		plant debris, wood
CBS 118716	Dendryphiella vinosa			2005		Geniostoma rupestre var. ligustrifolium, leaf lesions
CBS 119526	Curvularia portulacae			2006	BPI 871173	Portulaca Bergens growing in greenhouse
CBS 121797	Dendryphiella vinosa			2007		plant debris
CBS 125737	Cochliobolus hawaiiensis	MH863647.1	MH875109.1	2009		human;maxillary biopsy
CBS 125738	Curvularia spicifera	MH875110.1	MH875110.1	2009		human, sinus material
CBS 126591	Curvularia			2010		man, cutaneous infection
CBS 126973	Curvularia australiensis	MH864363.1	MH875805.1	2010
CBS 126975	Curvularia tribuli	MH864365.1	MH875807.1	2010	CBS H-24097, holotype	leaf of Tribulus terrestris
CBS 126982	Bipolaris crustacea	MH864371.1	MH875812.1	2010
CBS 127083	Bipolaris ellisii	MH864405.1		2010
CBS 127084	Bipolaris ellisii	MH864406.1		2010
CBS 127089	Bipolaris hawaiiensis	MH864411.1	MH875851.1	2010
CBS 127090	Bipolaris hawaiiensis	MH864412.1	MH875852.1	2010
CBS 127091	Bipolaris hawaiiensis	MH864413.1	MH875853.1	2010
CBS 127224	Curvularia arcana	MH864476.1	MH875908.1	2010	CBS H-24098, holotype
CBS 127234	Curvularia micropus	MH864484.1	MH875917.1	2010		Paspalum notatum
CBS 127235	Curvularia micropus	MH864485.1		2010	BRIP 6520, epitype	Paspalum notatum
CBS 127241	Bipolaris novae-zelandiae	MH864488.1	MH875921.1	2010
CBS 127708	Bipolaris portulacae	MH864685.1	MH876120.1	2010
CBS 127709	Bipolaris ravenelii	KBUW01022706	MH876121.1	2010
CBS 127718	Curvularia tropicalis	MH864693.1	MH876128.1	2010	IMI 235542, holotype	leaf of Coffea arabica
CBS 127720	Bipolaris tetramera	MH864694.1		2010
CBS 127721	Bipolaris subpapendorfii	MH864695.1	MH876129.1	2010
CBS 127725	Curvularia oryzae-sativae	MH864699.1	MH876132.1	2010	CBS H-24093, epitype
CBS 127726	Curvularia akaiiensis	MH864700.1	MH876133.1	2010
CBS 127727	Curvularia akaii	MH864701.1	MH876134.1	2010
CBS 127728	Curvularia akaii	MH864702.1	MH876135.1	2010
CBS 127729	Curvularia akaii	MH864703.1	MH876136.1	2010
CBS 127730	Curvularia akaii	MH864704.1	MH876137.1	2010
CBS 127913	Drechslera boeremae			2010
CBS 127937	Drechslera helianthi		MH876194.1	2010
CBS 128052	Exserohilum heteropogonicola	MH864796.1	MH876238.1	2010
CBS 130723	Curvularia matsushimae			2011		leaves of Setaria italica
CBS 131274	Curvularia malina			2011	BPI 882400, holotype	foliar tissue of zoysia grass (Zoysia japonica Steud.)
CBS 135941	Curvularia caricae-papayae			2013		leaves of Carica papaya
CBS 137163	Bipolaris cactivora			2013		Hyalocereus sp., isol. from scabs on living pads of plants growing in nursery
CBS 136983	Curvularia americana			2013	CBS H-21465, holotype	human ankle lesion
CBS 136984	Curvularia chlamydospora			2013	CBS H-21466, holotype	Human toe nail
CBS 136985	Curvularia hominis			2013	CBS H-21467, holotype	human cornea
CBS 136986	Curvularia muehlenbeckiae			2013		human chest lession
CBS 136987	Curvularia pseudolunata			2013	CBS H-21468, holotype	Human nasal sinus
CBS 139294	Curvularia bannonii			2014		leaf of Jacquemontia tamnifolia (small flower Morning Glory)
CBS 139295	Curvularia bothriochloae			2014		leaf spot of Bothriochloa bladhii (Forest Bluegrass)
CBS 139296	Curvularia dactyloctenii			2014		leaf of Dactyloctenium radulans (Button Grass)
CBS 139297	Curvularia graminicola			2014		leaf of Aristida ingrata (Dieback)
CBS 139298	Curvularia heteropogonis			2014		Heteropogon contortus ( Bunched Speargrasss)
CBS 139299	Curvularia neergaardii			2014		seed of Oryza sativa
CBS 140067	Bipolaris cactivora			2015		Dragon Fruit
CBS 140068	Bipolaris cactivora			2015		Dragon Fruit
CBS 140069	Bipolaris cactivora			2015		Dragon Fruit
CBS 140070	Bipolaris cactivora			2015		Dragon Fruit
CBS 140071	Bipolaris cactivora			2015		Dragon Fruit
CBS 140072	Bipolaris cactivora			2015		Dragon Fruit
CBS 145318	Curvularia coatesiae			2018		human, scalp
CBS 145319	Curvularia coatesiae			2018		human(lung transplant), foot abcess (mycetoma- like)
CBS 146416	Curvularia beasleyi			2020		leaf spot of Leersia hexandra
CBS 146417	Curvularia beasleyi			2020		leaf lesion of Chloris gayana
CBS 146418	Curvularia beerburrumensis			2020		moldy inflorescence of Eragrostis bahiensis
CBS 146419	Curvularia colbranii			2020		leaf spot of Crinum zeylandicum
CBS 146420	Curvularia kenpeggii			2020		grain of Triticum aestivum
CBS 146422	Curvularia micrairae			2020		leaf tip dieback of Micraira subulifolia
CBS 146423	Curvularia ravenelii			2020		Sporobolus fertilis
CBS 146424	Curvularia reesii			2020		air
CBS 146426	Curvularia sporobolicola			2020		leaf of Sporobolus australasicus
CBS 146427	Curvularia tripogonis			2020		ascospore formed in culture
CBS 146428	Curvularia warraberensis			2020		leaf spot of Dactyloctenium aegyptium
CBS 146462	Curvularia coatesiae			2020		fruit rot of Litchi chinensis
CBS 146463	Curvularia platzii			2020		leaf spot of Pennisetum clandestinum
CBS 146828	Curvularia moringae			2020	CBS H-24447, holotype	leaves of Moringa ovalifolia
CBS 149080	Curvularia petersonii			2022		leaf spot of Dactyloctenium aegyptium
CBS 149081	Curvularia eragrostidicola			2022		inflorescence of Eragrostis pilosa
